# Supplementary material for: Modulation of Phosphate Deficiency-Induced Metabolic Changes by Iron Availability in Arabidopsis thaliana
Source: Int J Mol Sci. 2021 Jul 16;22(14):7609. doi: 10.3390/ijms22147609 (PMC8306678; doi:10.3390/ijms22147609)
Supplement: Supplementary file 1 [file ijms-22-07609-s001.zip]

Archive with 12 entries (11 files):
- Chutia-etal-Datasets-S1-S11.xlsx
- Chutia-etal-Figure S1.pptx
- Chutia-etal-Figure S2.pptx
- Chutia-etal-Table S1.pdf
- Supplemental Datafile S1/
- Supplemental Datafile S1/Data for PCA-roots.csv
- Supplemental Datafile S1/Data for PCA-shoots.csv
- Supplemental Datafile S1/data_analysis.html
- Supplemental Datafile S1/data_analysis.Rmd
- Supplemental Datafile S1/loadingsplot-Col0.png
- Supplemental Datafile S1/scoresplot-Col0.png
- Supplemental Datafile S1/screeplot-Col0.png
