# Supplementary material for: Modulation of Phosphate Deficiency-Induced Metabolic Changes by Iron Availability in Arabidopsis thaliana
Source: Int J Mol Sci. 2021 Jul 16;22(14):7609. doi: 10.3390/ijms22147609 (PMC8306678; doi:10.3390/ijms22147609)
Supplement: Supplementary file 1 [file ijms-22-07609-s001.zip › Chutia-etal-Datasets-S1-S11.xlsx]

## Sheet: Dataset S1 
Dataset S1. Average root, shoot, and seedlings fresh weights (in mg) and root to shoot ratios of Col-0 seedlings transferred to -Pi+Fe, +Pi-Fe, and -Pi-Fe. P values (P ≤ 0.01, Student´s t-test, two tailed, equal variances, n ≥ 40) are indicated. After an initial growth period of 5 days on nutrient sufficient conditions (+Pi+Fe), seedlings were transferred to the indicated conditions and allowed t…
	+Pi+Fe		-Pi+Fe		compared to +Pi+Fe		+Pi-Fe		compared to +Pi+Fe		compared to -Pi+Fe		-Pi-Fe		compared to +Pi+Fe		compared to -Pi+Fe		compared to +Pi-Fe
	Average	SE	Average	SE	fold change	P	Average	SE	fold change	P	fold change	P	Average	SE	fold change	P	fold change	P	fold change	P
roots	1.49325	0.0854898	0.761	0.0489935	0.509627	1.17753e-10	1.736	0.109408	1.16256	0.0843429	2.28121	5.1906e-12	1.2902	0.0704006	0.864021	0.0705477	1.6954	2.84411e-08	0.743203	0.00097825
shoots	4.335	0.240093	1.4455	0.0744311	0.333449	1.84468e-18	4.81525	0.289984	1.11078	0.205868	3.3312	5.18085e-18	1.9735	0.0928885	0.455248	4.98007e-14	1.36527	2.97086e-05	0.409844	2.44619e-14
seedlings	5.82825	0.293223	2.2065	0.108711	0.378587	1.27518e-18	6.55125	0.372503	1.12405	0.131277	2.96907	6.68752e-18	3.2637	0.14574	0.559979	1.9892e-11	1.47913	1.26932e-07	0.49818	3.54242e-12
root/shoot	0.371523	0.0231357	0.54071	0.0303473	1.45539	2.99593e-05	0.376854	0.0202966	1.01435	0.862932	0.696962	2.44666e-05	0.676886	0.0370987	1.82192	8.43978e-10	1.25185	0.00573247	1.79615	5.19295e-10

## Sheet: Dataset S2 
Dataset S2. Root, shoot, and seedling fresh weights (in mg) and root to shoot ratios of all genotypes and treatments. Data are sorted according to the experiments.
ROOTS
nmol mg-1
genotype	Col0	Col0	Col0	Col0	Col0	Col0	Col0	Col0	Col0	Col0	Col0	Col0	Col0	Col0	Col0	Col0	bhlh32	bhlh32	bhlh32	bhlh32	bhlh32	bhlh32	bhlh32	bhlh32	bhlh32	bhlh32	bhlh32	bhlh32	bhlh32	bhlh32	bhlh32	bhlh32	Col0	Col0	Col0	Col0	Col0	Col0	Col0	Col0	Col0	Col0	Col0	Col0	Col0	Col0	Col0	Col0	phr1
treatment	+Pi+Fe	+Pi+Fe	+Pi+Fe	+Pi+Fe	-Pi+Fe	-Pi+Fe	-Pi+Fe	-Pi+Fe	+Pi-Fe	+Pi-Fe	+Pi-Fe	+Pi-Fe	-Pi-Fe	-Pi-Fe	-Pi-Fe	-Pi-Fe	+Pi+Fe	+Pi+Fe	+Pi+Fe	+Pi+Fe	-Pi+Fe	-Pi+Fe	-Pi+Fe	-Pi+Fe	+Pi-Fe	+Pi-Fe	+Pi-Fe	+Pi-Fe	-Pi-Fe	-Pi-Fe	-Pi-Fe	-Pi-Fe	+Pi+Fe	+Pi+Fe	+Pi+Fe	+Pi+Fe	-Pi+Fe	-Pi+Fe	-Pi+Fe	-Pi+Fe	+Pi-Fe	+Pi-Fe	+Pi-Fe	+Pi-Fe	-Pi-Fe	-Pi-Fe	-Pi-Fe	-Pi-Fe	+Pi+Fe
experiment # (S#) and replicate # (R#)	Set1-R1	Set1-R2	Set1-R3	Set1-R4	Set1-R1	Set1-R2	Set1-R3	Set1-R4	Set1-R1	Set1-R2	Set1-R3	Set1-R4	Set1-R1	Set1-R2	Set1-R3	Set1-R4	Set1-R1	Set1-R2	Set1-R3	Set1-R4	Set1-R1	Set1-R2	Set1-R3	Set1-R4	Set1-R1	Set1-R2	Set1-R3	Set1-R4	Set1-R1	Set1-R2	Set1-R3	Set1-R4	Set1-R5	Set1-R6	Set1-R7	Set1-R8	Set1-R5	Set1-R6	Set1-R7	Set1-R8	Set1-R5	Set1-R6	Set1-R7	Set1-R8	Set1-R5	Set1-R6	Set1-R7	Set1-R8	Set1-R5
root	1.6	1.4	1.8	2	0.8	1.15	1	1	1.9	2.9	1.6	2	0.8	2.1	1.7	2.3	1.2	2	2.6	1.7	1.5	1.5	1.6	1.2	2.4	4.4	3.2	2	2	2.5	2.8	2.3	2.3	2	2.7	1.8	0.9	0.6	1.2	1	2.15	1.8	1	1.9	2	1.7	1.7	1.65	1
shoot	5.6	5.5	5.6	6.4	1.6	1.95	1.6	1.9	6.1	6.4	6.4	6.2	1.7	2.7	2.2	2.4	4.4	7.3	6.1	6	2.5	2.7	2.5	2.6	10	11.8	9	8.2	3.3	3.4	3.8	3.1	5.1	5.9	7	5.2	1.8	1.5	2.2	1.8	5.8	4.6	4	6.1	2.8	2.2	2.4	2.3	3
seedling	7.2	6.9	7.4	8.4	2.4	3.1	2.6	2.9	8	9.3	8	8.2	2.5	4.8	3.9	4.7	5.6	9.3	8.7	7.7	4	4.2	4.1	3.8	12.4	16.2	12.2	10.2	5.3	5.9	6.6	5.4	7.4	7.9	9.7	7	2.7	2.1	3.4	2.8	7.95	6.4	5	8	4.8	3.9	4.1	3.95	4
root/shoot	0.285714	0.254545	0.321429	0.3125	0.5	0.589744	0.625	0.526316	0.311475	0.453125	0.25	0.322581	0.470588	0.777778	0.772727	0.958333	0.272727	0.273973	0.42623	0.283333	0.6	0.555556	0.64	0.461538	0.24	0.372881	0.355556	0.243902	0.606061	0.735294	0.736842	0.741935	0.45098	0.338983	0.385714	0.346154	0.5	0.4	0.545455	0.555556	0.37069	0.391304	0.25	0.311475	0.714286	0.772727	0.708333	0.717391	0.333333
[truncated: 447 more columns]

## Sheet: Dataset S3
Dataset S3. Changes in metabolite concentrations of Col-0 shoots and roots transferred to -Pi+Fe, +Pi-Fe, and -Pi-Fe conditions relative to nutrient sufficient conditions (+Pi+Fe), and ratios of the metabolite concentrations between -Pi-Fe and +Pi+Fe conditions. Significant differences (P ≤ 0.05, Student´s t-test, two tailed, equal variances, n ≥ 27) are highlighted. After an initial growth perio…
	-Pi+Fe / +Pi+Fe						+Pi-Fe / +Pi+Fe						-Pi-Fe / +Pi+Fe						-Pi-Fe / -Pi+Fe
	shoots			roots			shoots			roots			shoots			roots			shoots		roots
	Average	SE	P	Average	SE	P	Average	SE	P	Average	SE	P	Average	SE	P	Average	SE	P	ratio	P	ratio	P
A	1.53046	0.111264	1.40553e-05	1.52656	0.089634	3.14538e-07	0.772895	0.0446481	5.06016e-05	0.842879	0.0383444	0.00122428	1.4602	0.186087	0.0170372	1.64588	0.108119	3.44923e-07	0.954094	0.748731	1.07816	0.402595
C	2.55806	0.123167	2.09634e-19	3.49299	0.193599	1.35971e-17	0.855537	0.0246161	2.6688e-06	0.848939	0.0400623	0.00842943	1.773	0.078865	1.50187e-14	2.49784	0.0965276	6.63298e-21	0.693106	1.2226e-06	0.715101	1.56007e-05
D	1.26997	0.0449234	2.43592e-07	1.03878	0.0543122	0.448079	0.867732	0.0256079	2.43724e-05	0.854875	0.0402682	0.00647671	1.15604	0.0546378	0.00541767	0.935446	0.033978	0.185253	0.910289	0.109716	0.900528	0.111144
E	1.92448	0.0707748	1.96049e-19	1.59829	0.0672499	3.24931e-11	1.01346	0.0317206	0.713374	0.945731	0.0417424	0.449131	1.70443	0.090355	1.30616e-10	1.42678	0.0490734	1.3145e-10	0.885657	0.0592864	0.892692	0.0429009
F	3.54767	0.2579	8.74751e-15	1.50177	0.0765247	1.62498e-07	1.0871	0.0554408	0.164213	0.974642	0.043879	0.86009	2.64849	0.244183	8.29811e-09	1.12549	0.0563981	0.0382669	0.746542	0.0138188	0.749443	0.000175244
G	4.02687	0.329339	1.79789e-12	2.13263	0.168057	2.63876e-08	0.781901	0.0676151	0.00639118	0.793583	0.0425844	0.00155848	4.26702	0.496247	5.04744e-09	1.82512	0.145946	4.01826e-06	1.05963	0.680225	0.855807	0.169324
H	3.83483	0.177134	9.36673e-24	2.30422	0.15012	2.31093e-11	1.22213	0.146206	0.135705	0.720489	0.040869	7.04152e-06	2.30667	0.208659	1.68921e-08	1.19779	0.0834224	0.0330898	0.601505	5.1374e-07	0.519824	5.84964e-09
I	2.44416	0.175207	9.18571e-12	2.54649	0.127163	1.22817e-16	1.13129	0.085756	0.140814	1.04276	0.0516764	0.351115	1.83484	0.221857	0.000271694	1.61314	0.0796116	2.76332e-09	0.750705	0.0343684	0.633475	2.35197e-08
K	2.365	0.145009	4.62617e-13	3.28424	0.169559	1.39575e-17	1.12605	0.0729219	0.127161	0.878302	0.0375232	0.0327436	1.85942	0.188159	1.85578e-05	1.17763	0.0532792	0.00486041	0.786225	0.03553	0.358571	4.7036e-19
L	2.88935	0.222498	8.90255e-12	2.95342	0.129495	4.05647e-21	1.22932	0.104787	0.0445339	1.01029	0.0417646	0.616855	1.97552	0.217021	6.40107e-05	1.64185	0.0925793	3.36277e-08	0.683725	0.00448329	0.545917	4.09587e-12
M	1.80629	0.07288	2.83843e-16	2.31812	0.105033	2.31023e-17	0.937017	0.0362135	0.147368	0.856738	0.0338664	0.00657593	1.25547	0.0555283	4.82221e-05	1.79809	0.0828833	2.78062e-12	0.695054	9.67355e-08	0.77567	0.000203992
N	2.22607	0.100365	5.56788e-18	4.02397	0.20925	2.99818e-19	1.1545	0.0501405	0.00575652	0.906351	0.0636269	0.312581	2.07718	0.145455	6.06611e-10	2.18544	0.0833087	2.40043e-18	0.933113	0.402439	0.553105	5.43223e-12
P	5.62134	0.413421	3.02962e-17	3.02057	0.21227	4.38239e-13	0.831562	0.0278049	2.99849e-06	0.759967	0.027651	5.68048e-07	2.50706	0.262617	5.31543e-08	1.69773	0.0915654	2.94148e-09	0.445989	5.72424e-08	0.562055	1.00849e-07
Q	3.35528	0.154658	1.97575e-23	2.52943	0.113455	1.09847e-18	0.900253	0.0323709	0.00975584	0.926499	0.0370624	0.236336	2.95669	0.24323	3.8635e-12	1.96342	0.0918958	1.538e-13	0.881207	0.161921	0.776231	0.000210603
R	31.9735	2.69736	1.29023e-16	19.2445	1.32512	2.98678e-19	1.18913	0.10886	0.0867437	0.989066	0.0667958	0.981067	17.8757	2.37753	4.45853e-10	11.3928	0.462978	1.06961e-29	0.559079	0.000278949	0.592004	1.97407e-07
S	2.55174	0.120007	5.36868e-19	1.89088	0.106288	1.22886e-10	0.862603	0.0372508	0.0042285	0.829606	0.0326045	0.000937816	1.75929	0.138372	8.58413e-07	1.46553	0.0657808	3.08183e-08	0.689449	5.35284e-05	0.775054	0.000963405
T	2.61505	0.120431	2.34113e-20	3.39601	0.180896	3.36727e-18	0.949433	0.0314416	0.171455	0.839317	0.0358901	0.00276348	1.91862	0.111867	6.59498e-12	2.46529	0.0883213	1.74725e-22	0.733682	7.64051e-05	0.725937	1.42538e-05
V	1.95766	0.0866719	3.62796e-16	2.5023	0.0954255	6.09669e-22	0.987986	0.063095	0.854937	0.9742	0.0486156	0.817982	1.46821	0.0915599	2.74489e-06	1.65314	0.0722629	2.52227e-11	0.749983	0.000237691	0.660646	5.88859e-10
W	8.60526	0.932978	3.15784e-12	2.81094	0.183499	8.60665e-13	1.03775	0.0631052	0.593277	0.84859	0.0406153	0.0140159	2.76913	0.402539	2.79506e-05	1.27445	0.0919141	0.00809421	0.321795	2.18664e-07	0.453391	1.32853e-10
Y	7.22102	0.793943	1.41856e-10	2.02966	0.0910614	4.96816e-14	1.37096	0.111932	0.00285961	0.954364	0.0897774	0.741983	3.67279	0.540464	5.07353e-06	1.03761	0.0636412	0.548446	0.508624	0.000556832	0.511224	4.27404e-13
Orn	4.09048	0.517629	1.04816e-07	1.79176	0.142007	5.17314e-06	1.27474	0.143427	0.0607425	0.968912	0.081287	0.879943	2.61976	0.239308	5.91589e-09	1.18361	0.0659044	0.0153371	0.640452	0.0124676	0.660585	0.000206002
Citru	2.97263	0.304047	1.55142e-08	1.89346	0.167238	2.4737e-06	0.719572	0.0408164	7.61797e-08	0.79691	0.0487247	0.0056152	1.65253	0.261522	0.0114071	1.0936	0.0708471	0.166696	0.555915	0.00182135	0.577568	3.44198e-05
Fum	3.27666	0.229533	1.63928e-14	1.25341	0.0867821	0.0088046	0.995591	0.0990877	0.965152	0.956412	0.0518046	0.636864	1.84963	0.207383	0.000110551	1.354	0.0876834	0.000535635	0.564487	2.1332e-05	1.08026	0.417622
Mal	3.98445	0.164051	4.45991e-27	2.01755	0.12948	1.73672e-09	0.817747	0.0387227	0.000104599	1.15527	0.0533505	0.0126164	2.24217	0.133201	8.19996e-14	3.53804	0.178046	1.76842e-18	0.562731	1.56472e-11	1.74363	2.99532e-09
Aco	0.99068	0.0643882	0.889833	1.23515	0.118019	0.0866617	0.791087	0.0374434	7.96059e-06	0.803072	0.0632879	0.0343912	0.750949	0.0296843	3.77814e-09	1.05496	0.0959103	0.523019	0.758013	0.000995303	0.854117	0.24476
2OG	2.53467	0.18197	1.86217e-11	5.31539	0.308744	1.02394e-19	0.886392	0.0753633	0.15828	0.948225	0.0509991	0.629144	0.942896	0.046418	0.278737	4.90277	0.427657	1.58153e-11	0.372	3.70919e-12	0.922372	0.448951
Suc	2.40384	0.116656	7.74586e-18	1.38229	0.0755807	2.26047e-05	0.906258	0.0467595	0.120764	0.907749	0.0422376	0.158397	1.20783	0.070248	0.0106244	1.17329	0.0640099	0.0132912	0.502458	8.32886e-13	0.848803	0.0389553
Cit	1.96156	0.0824729	2.76804e-17	2.33151	0.150217	3.33756e-11	0.849826	0.0294824	8.53747e-05	2.12755	0.085377	1.15304e-17	1.73755	0.0983093	2.42581e-10	4.48329	0.250071	2.24642e-18	0.885796	0.0847205	1.92291	4.55702e-10
Pi	0.248432	0.0170986	1.1622e-24	0.3172	0.028046	3.48791e-26	1.03261	0.0778397	0.704468	0.937705	0.053859	0.448415	0.166942	0.0114666	8.45965e-28	0.226837	0.0144064	2.10112e-37	0.671982	0.000222315	0.715125	0.00483768

## Sheet: Dataset S4
Dataset S4. Relative metabolite concentrations in roots of mutants compared to Col-0. Significant differences (P ≤ 0.05, Student´s t-test, two tailed, equal variances, n ≥ 8) are highlighted. After an initial growth period of 5 days on nutrient sufficient conditions (+Pi+Fe), seedlings were transferred to the indicated conditions and allowed to grow for additional 6 days before harvest. +Pi: 500 …
	Roots +Pi +Fe
	pho1		bhlh32		phl1		phr1		spx1		bhlh104		brutus		fit		pye
	ratio vs Col-0	P	ratio vs Col-0	P	ratio vs Col-0	P	ratio vs Col-0	P	ratio vs Col-0	P	ratio vs Col-0	P	ratio vs Col-0	P	ratio vs Col-0	P	ratio vs Col-0	P
A	1.01934	0.763524	0.808466	0.0168998	1.09118	0.137259	1.18009	0.0177768	0.959379	0.433068	0.911553	0.123774	1.01421	0.863458	0.868981	0.043916	1.19255	0.0183144
C	1.15693	0.0213803	1.07863	0.297166	1.12874	0.0277205	1.07893	0.103192	1.03791	0.39764	1.04825	0.318025	1.04361	0.397056	0.781749	0.00212574	1.62211	1.59675e-07
D	1.09637	0.0541507	0.891819	0.203269	1.23538	0.00825643	0.974343	0.819672	0.989998	0.988197	1.08494	0.0446472	1.05104	0.466096	0.723139	1.05113e-05	1.28443	0.000348886
E	1.18125	0.00078103	0.975099	0.904305	1.16466	0.0028585	1.01836	0.617147	1.07668	0.165322	0.923716	0.260727	1.04742	0.310269	0.9458	0.53805	1.24221	0.00154995
F	1.10271	0.0937301	1.19403	0.0467317	1.20914	0.00358494	0.941156	0.575287	0.997789	0.80781	1.1047	0.0962245	0.885601	0.0963179	0.982438	0.97739	1.40512	3.16051e-06
G	1.00949	0.674684	1.00716	0.783601	1.47044	0.000799807	0.970281	0.970186	1.00147	0.706143	1.0198	0.558754	0.947522	0.757941	1.38575	0.000107827	1.41947	5.64017e-05
H	0.887576	0.199363	1.13426	0.107667	1.35418	0.0155851	0.937824	0.660536	0.915903	0.268131	0.778487	0.00739914	0.839696	0.0443153	0.842718	0.0997299	1.28703	0.00249435
I	0.957313	0.669168	1.35271	1.9023e-06	1.16179	0.00755136	1.10505	0.101775	1.20321	0.00132416	0.940179	0.426066	0.961915	0.670168	0.803732	0.00208107	1.30987	7.33387e-05
K	1.26169	0.000265931	1.15112	0.0633114	1.34674	0.000335335	0.810871	0.0614925	0.982117	0.970454	1.13295	0.0192604	0.992985	0.888515	0.760066	0.00104107	1.09455	0.0773699
L	0.967531	0.812916	1.31817	0.00274823	1.17308	0.00471683	0.984693	0.994964	1.15475	0.00724019	1.03072	0.492829	0.941398	0.486462	0.731369	0.000111739	1.23449	0.00547704
M	0.957561	0.672563	0.973615	0.875175	1.14104	0.0493075	0.961368	0.732904	0.917507	0.360419	1.09535	0.116712	0.916702	0.274158	1.05187	0.368095	1.32335	0.000914255
N	0.918707	0.518375	0.941664	0.609796	1.15348	0.0103235	1.27164	3.63526e-05	1.06575	0.217845	0.935293	0.392168	0.917195	0.320655	0.937411	0.578021	1.3313	0.000107203
P	0.834169	0.0361688	0.8798	0.194051	1.0367	0.430668	1.08326	0.147062	1.01973	0.520481	0.814568	0.00712068	0.931044	0.518654	0.896233	0.171276	1.16182	0.0143591
Q	0.952056	0.638741	1.28132	0.000506408	1.151	0.00345542	1.25949	1.50494e-06	1.11737	0.0345597	0.835017	0.0121604	1.2325	0.00194407	0.926335	0.335828	1.74177	1.13511e-07
R	1.01304	0.771712	1.01877	0.733318	1.01989	0.597291	1.18907	0.00137855	1.12257	0.0226142	0.969678	0.710089	0.881728	0.0684262	0.713084	4.85288e-06	1.16189	0.0432756
S	1.11767	0.0299577	1.11965	0.13555	1.245	0.00617352	0.999092	0.805592	0.99072	0.856476	0.949029	0.616381	1.12254	0.0314838	1.11715	0.0349433	1.40687	8.26081e-05
T	0.997839	0.784724	1.32852	0.000114623	1.11891	0.0110691	1.06693	0.111446	1.06476	0.193804	0.96937	0.800008	1.17245	0.00931042	0.870652	0.0514308	1.60388	7.44946e-08
V	1.02481	0.646781	1.31485	7.13087e-05	1.10736	0.0625698	1.01672	0.590116	1.09267	0.0865286	1.04019	0.416894	0.902353	0.161521	0.792952	0.00121671	1.30077	0.000443281
W	0.664786	3.27163e-05	1.20977	0.0196161	1.01725	0.664759	0.853538	0.118982	0.873791	0.123102	0.686401	0.000119273	0.706474	0.001072	0.839195	0.0384872	1.20079	0.0890544
Y	1.18767	0.0164744	1.40681	0.0061646	0.957189	0.729981	0.74973	0.0133872	0.822627	0.0216492	1.11014	0.182754	0.810288	0.0272499	1.19217	0.0299321	1.35476	0.00110636
Orn	1.29103	0.00219397	1.2259	0.0957096	1.67697	0.000278825	0.615403	0.000124908	0.955906	0.745311	1.38634	0.000856467	1.25745	0.032863	1.90991	9.18744e-06	1.4241	0.000189649
Citru	1.36386	0.000226109	1.0202	0.712338	0.941102	0.651018	0.959216	0.852977	0.786619	0.00941204	0.898405	0.353449	0.892525	0.457164	1.18295	0.0258703	1.84335	5.261e-05
Fum	0.676939	0.000210239	0.675208	0.000376568	1.09794	0.17495	1.13317	0.0832373	0.852903	0.0377853	0.885183	0.239128	1.05695	0.449396	0.705478	0.000163574	1.4128	0.00191457
Mal	0.80953	0.0193186	0.644414	4.17186e-06	1.09755	0.0871315	1.36966	0.000340642	0.981193	0.869494	1.04647	0.332262	1.18899	0.0708569	0.698948	3.28949e-06	1.4127	0.00405352
Aco	0.719542	0.00774982	0.6665	0.0020149	0.538701	1.24255e-07	0.708838	0.000508108	0.568455	1.23242e-07	0.532684	7.74728e-06	0.745414	0.00451069	0.525963	3.82671e-07	0.879828	0.215876
2OG	1.03906	0.525187	0.919397	0.464279	1.14086	0.030903	1.05902	0.263008	0.873578	0.216781	0.888676	0.25137	0.722168	0.00143611	1.05543	0.342099	1.22767	0.0280496
Suc	0.823203	0.0199963	0.892353	0.210564	1.16073	0.0474122	1.26281	0.000821177	0.919293	0.305663	0.830795	0.0232932	0.918027	0.465566	0.979895	0.956415	1.33233	0.00423051
Cit	0.681649	0.000477383	0.905446	0.184951	0.957697	0.555363	1.05722	0.259419	1.01272	0.69675	1.05446	0.177269	1.16992	0.142531	0.60739	2.37478e-10	1.40622	0.00457118
Pi	1.45065	8.54745e-07	1.07103	0.228105	1.04758	0.381402	1.09501	0.0811643	0.942806	0.567102	0.918992	0.276193	0.901028	0.159741	1.00711	0.719126	1.24498	0.000226847
	Roots -Pi +Fe
	pho1		bhlh32		phl1		phr1		spx1		bhlh104		brutus		fit		pye
	ratio vs Col-0	P	ratio vs Col-0	P	ratio vs Col-0	P	ratio vs Col-0	P	ratio vs Col-0	P	ratio vs Col-0	P	ratio vs Col-0	P	ratio vs Col-0	P	ratio vs Col-0	P
A	1.21676	0.16791	0.779985	0.161158	0.921882	0.481065	0.766149	0.0643419	1.12788	0.306442	0.875201	0.379078	1.03286	0.825279	1.1571	0.293096	0.807142	0.168614
C	1.17772	0.227835	0.964763	0.80538	0.861736	0.219712	0.810442	0.121986	1.13324	0.224065	1.22059	0.0872765	1.13574	0.320358	0.837539	0.198044	1.10865	0.432341
D	1.50012	0.00300223	1.06957	0.592675	0.983903	0.881111	1.0436	0.727279	0.998652	0.990468	1.02781	0.823257	1.0737	0.552292	0.949849	0.698537	0.857273	0.23281
E	1.07335	0.543816	0.989491	0.918151	0.989322	0.907756	0.749475	0.00603963	0.925679	0.390108	0.865422	0.222794	0.955731	0.663066	0.856608	0.168177	0.824303	0.0737158
F	1.56434	0.000886464	1.05614	0.693672	0.941786	0.586539	1.16936	0.216503	1.25975	0.0411284	0.974224	0.834778	0.948063	0.662387	0.766614	0.0503705	0.883545	0.338433
G	1.24713	0.239727	1.00266	0.988744	0.843584	0.313202	0.929746	0.685336	1.15396	0.354505	1.07094	0.725154	1.27669	0.159655	0.950532	0.783331	0.952469	0.798019
H	1.28342	0.129376	1.17742	0.322291	1.01394	0.933236	0.716932	0.0441236	1.00621	0.966938	1.00524	0.975735	1.06199	0.702633	1.01433	0.922237	1.16322	0.319836
I	0.942326	0.665071	0.953429	0.71403	0.923052	0.438296	1.07728	0.499237	1.40872	0.000276164	0.93433	0.621881	0.926712	0.57155	0.858131	0.268959	1.02915	0.815528
K	1.29726	0.0400905	1.21206	0.0946386	0.974102	0.819308	0.95144	0.708359	1.16241	0.244593	1.0766	0.56375	1.09783	0.532277	0.681989	0.0143457	1.18539	0.20982
L	0.943013	0.618543	0.956342	0.679967	0.946152	0.544017	0.947005	0.59442	1.48861	7.52196e-05	1.00942	0.932882	0.899377	0.3748	0.693734	0.00470276	0.978413	0.84646
M	0.864013	0.288127	0.934829	0.548645	0.736053	0.00627013	0.652407	0.000357066	1.04706	0.624387	1.00248	0.982296	1.00321	0.976605	0.841811	0.131674	0.944228	0.615008
N	1.34412	0.0397689	0.763674	0.0479513	1.08114	0.453239	1.17325	0.169534	1.32352	0.00505313	1.34393	0.00923401	1.16835	0.225483	0.89332	0.369882	1.09147	0.453999
P	0.568202	0.0186148	0.756129	0.136777	0.890971	0.424584	0.429602	5.11118e-05	1.05402	0.692592	1.12726	0.511717	0.758528	0.13723	0.852893	0.325991	0.875654	0.43821
Q	0.955325	0.686957	0.900263	0.379641	1.03442	0.699369	0.795179	0.0332042	1.26727	0.00606248	0.911683	0.447886	1.26041	0.0235778	0.924175	0.495366	1.04227	0.685816
R	0.541571	0.00959721	0.890407	0.495651	0.774653	0.109624	0.409521	2.38973e-05	1.55588	0.000236662	1.04328	0.7725	0.83005	0.291731	0.635376	0.0188184	0.855782	0.367809
S	1.36016	0.0302584	0.984991	0.914028	0.861791	0.233187	0.813676	0.126483	1.17394	0.125983	0.963368	0.803681	1.25455	0.0765104	0.946864	0.682433	0.954965	0.724782
T	1.11334	0.415803	0.950861	0.707705	0.900404	0.365318	0.856581	0.22272	1.15386	0.149337	1.09444	0.473853	1.10878	0.393164	0.855652	0.229996	1.12758	0.328619
V	1.13218	0.20454	0.952573	0.603527	0.874952	0.122819	0.933249	0.501876	1.38671	0.000115428	0.962158	0.693023	0.897866	0.271112	0.84306	0.0984113	0.89796	0.286055
W	0.638478	0.0377177	1.01326	0.929217	0.707184	0.0280263	0.60292	0.00230744	1.10414	0.419432	0.635317	0.0188323	0.558203	0.00528283	0.941102	0.729972	0.795915	0.233881
Y	1.50824	0.00363758	1.33149	0.011188	0.829914	0.104975	0.796633	0.0555814	0.879655	0.307185	0.943897	0.618932	0.770825	0.0608608	0.781491	0.0269221	1.09438	0.503052
Orn	2.0036	0.00102926	0.93833	0.764766	0.742871	0.128155	1.28118	0.166734	0.708092	0.0851192	1.47478	0.0443578	1.65123	0.00869519	0.707207	0.112444	1.43822	0.0822754
Citru	1.98116	0.00113736	2.25864	0.00988666	1.20009	0.374247	0.764421	0.144118	0.95052	0.812566	1.09366	0.655196	1.12465	0.580192	1.01248	0.950738	0.611751	0.0794442
Fum	0.784607	0.230595	0.940871	0.719762	0.808468	0.152557	0.7243	0.0501687	1.14517	0.357006	0.782726	0.189752	1.0944	0.607964	0.782648	0.224694	1.13165	0.430079
Mal	1.06514	0.691061	1.11261	0.48983	0.905717	0.411129	0.445859	2.37766e-05	1.21556	0.087666	0.626523	0.0225204	1.17981	0.347866	0.812233	0.195816	1.10821	0.508931
Aco	1.56219	0.079059	1.50153	0.0802229	0.756221	0.204121	0.723381	0.128538	1.06201	0.757917	0.958163	0.875197	0.678208	0.194424	0.864894	0.527978	1.12211	0.596963
2OG	1.6484	0.000904236	1.66329	0.00116077	0.956456	0.70504	0.217792	6.46984e-09	1.10901	0.338497	0.77283	0.115704	1.04449	0.763821	1.07136	0.668731	1.2399	0.08528
Suc	1.28017	0.10923	0.961281	0.814628	1.04931	0.650417	0.783467	0.0598213	1.0698	0.526859	0.609247	0.00640572	0.95287	0.746094	1.05985	0.62516	0.885759	0.412446
Cit	0.949873	0.761255	0.978644	0.89924	1.00986	0.934282	0.436598	1.45093e-05	1.3008	0.0181554	0.876577	0.409266	0.986173	0.93684	0.733794	0.0676197	1.25067	0.130579
Pi	1.43612	0.0757858	0.949895	0.81333	0.805841	0.279788	0.8791	0.481246	0.82108	0.264933	0.667425	0.130088	0.566674	0.0344166	1.26146	0.213522	0.635526	0.0620017
	Roots +Pi -Fe
	pho1		bhlh32		phl1		phr1		spx1		bhlh104		brutus		fit		pye
	ratio vs Col-0	P	ratio vs Col-0	P	ratio vs Col-0	P	ratio vs Col-0	P	ratio vs Col-0	P	ratio vs Col-0	P	ratio vs Col-0	P	ratio vs Col-0	P	ratio vs Col-0	P
A	1.10588	0.370871	0.710437	0.0198199	0.99877	0.989375	0.953855	0.633525	0.832722	0.0857099	1.20302	0.0930957	0.967445	0.775971	2.73215	3.01181e-13	1.08774	0.470635
C	1.23041	0.0749797	1.02921	0.784847	1.07518	0.453377	1.03051	0.771983	1.02344	0.823237	1.12392	0.27953	0.971096	0.815388	1.37106	0.00502539	1.25806	0.0485156
D	1.38972	0.00265248	1.13116	0.289196	1.26428	0.010721	1.11086	0.281242	1.15525	0.14626	1.22521	0.0534162	1.1527	0.227076	0.609754	0.00162494	1.23096	0.0555604
E	1.39429	0.000929605	0.942625	0.618914	1.29841	0.00228646	1.19379	0.0562467	1.21407	0.0462874	1.18223	0.0999322	1.02027	0.860417	1.33794	0.00480786	1.12707	0.253229
F	1.08851	0.444106	1.18164	0.0972311	1.07305	0.483325	1.14787	0.145816	1.14448	0.248719	1.24106	0.0354465	0.9856	0.896349	1.21764	0.124658	1.08624	0.471007
G	1.17211	0.199997	1.05298	0.778509	1.08857	0.476873	1.12523	0.329547	1.24178	0.0893749	1.18842	0.138858	1.27857	0.0610636	2.85771	2.66103e-14	1.63571	1.85495e-05
H	1.338	0.0342732	1.11809	0.413354	1.04598	0.682062	0.918015	0.492293	1.06293	0.588311	1.45903	0.00202147	1.05126	0.71795	2.19933	6.89498e-09	0.987405	0.92478
I	1.07804	0.536196	1.11378	0.360709	1.27544	0.0224893	1.05331	0.626342	1.20094	0.145404	1.0393	0.730219	0.935483	0.632814	1.08173	0.501087	1.06565	0.588501
K	1.43702	0.000586978	1.24188	0.0305554	1.25163	0.0245077	1.02545	0.779599	1.11046	0.304853	1.2305	0.0285446	1.32955	0.0302788	1.07704	0.500722	1.10419	0.349337
L	1.16393	0.196237	1.40239	0.00182195	1.2323	0.0210536	1.07778	0.400649	1.25304	0.0534529	0.951407	0.628066	0.966751	0.767547	1.20436	0.0856303	1.05762	0.593198
M	1.1961	0.072039	0.803747	0.0459172	0.988888	0.894508	0.964197	0.667622	0.983328	0.855898	1.46228	0.00017044	1.09019	0.358789	1.55705	2.43437e-06	1.19235	0.063535
N	1.02351	0.896978	0.788712	0.182873	1.06505	0.640864	1.05254	0.71649	1.14608	0.391673	1.23345	0.193099	0.906003	0.553042	2.99667	1.5367e-13	0.97659	0.885178
P	1.10018	0.266921	0.960226	0.652212	1.12556	0.116251	1.19955	0.0175265	1.1386	0.0998857	0.90211	0.278229	0.878916	0.215239	1.5173	2.70775e-06	1.26949	0.0058654
Q	1.10563	0.34708	0.785837	0.0364866	1.16236	0.0726764	1.00871	0.925501	1.11505	0.269931	1.02756	0.781359	1.00996	0.932098	1.8528	8.70474e-07	1.25143	0.0204975
R	1.03861	0.819435	1.11747	0.442646	1.25454	0.0826428	1.15009	0.308414	1.26729	0.122773	1.0596	0.736988	0.914114	0.606721	1.44513	0.0156684	0.866386	0.398028
S	1.27379	0.00901885	0.937662	0.548932	1.17409	0.0461846	0.982438	0.838943	1.13206	0.169596	1.273	0.00436446	1.11121	0.257446	1.95159	3.68563e-11	1.36166	0.00232296
T	1.12353	0.278816	0.946843	0.599734	1.03307	0.71313	0.984708	0.874463	1.01407	0.889697	1.0525	0.620329	1.00088	0.994247	1.41149	0.000493471	1.22095	0.0567763
V	1.21595	0.140447	1.1994	0.11966	1.10584	0.317364	0.961788	0.707665	1.086	0.528578	1.17573	0.16884	0.955599	0.751134	1.29882	0.0219961	1.08526	0.527413
W	0.83247	0.152705	1.56251	0.000519484	1.03288	0.750389	0.90998	0.385936	1.0791	0.529608	0.898304	0.373416	0.675908	0.0125309	1.03641	0.77628	0.869133	0.317978
Y	1.56239	0.017777	1.92799	0.000884089	0.804645	0.28596	0.650281	0.0531556	0.679509	0.0758165	1.32187	0.139723	0.810441	0.391414	0.987881	0.959231	0.832359	0.443658
Orn	1.38184	0.0842132	0.838455	0.449334	1.19625	0.35943	0.720433	0.093054	0.890426	0.529941	1.23284	0.200662	1.60974	0.00520499	1.92475	0.00229614	1.72864	0.000621008
Citru	1.27493	0.0988611	0.994677	0.972409	0.884496	0.353327	1.08957	0.512127	1.37201	0.0117451	1.88127	3.69879e-05	1.18097	0.276246	2.05352	2.15974e-06	1.23765	0.10393
Fum	0.888147	0.342549	1.13256	0.414872	0.927012	0.470401	1.08185	0.521579	1.01987	0.853118	0.945167	0.698526	0.983212	0.908653	1.10254	0.424774	0.912829	0.494166
Mal	1.1154	0.296124	0.922729	0.569964	1.16109	0.080101	1.38099	0.0044432	1.07736	0.473499	0.984537	0.89256	0.957598	0.756112	0.375267	8.84576e-07	1.14888	0.286467
Aco	0.958017	0.847258	1.26813	0.288488	0.967254	0.828705	0.856289	0.363585	1.00447	0.977845	0.945538	0.784316	1.06878	0.717615	0.624862	0.051016	1.12553	0.50099
2OG	1.45419	0.00892701	1.07751	0.592175	1.29176	0.00705065	1.22739	0.0552588	1.19064	0.105722	1.19433	0.13743	0.94793	0.720493	0.782543	0.101437	1.05571	0.658409
Suc	1.14098	0.210703	0.980869	0.90131	1.19427	0.0364312	1.39439	0.00314488	1.128	0.201424	0.937232	0.591232	1.02579	0.838092	1.96715	6.14531e-08	1.01057	0.931
Cit	0.817866	0.0679568	0.843977	0.165412	1.13986	0.11112	1.17859	0.0547292	1.15661	0.0874976	0.858613	0.128468	1.3374	0.0615987	0.341582	9.07447e-09	1.35938	0.0080031
Pi	1.76995	3.27766e-06	1.02257	0.87603	1.27641	0.0341278	1.14443	0.247804	1.26635	0.0964114	1.00625	0.963921	0.945807	0.690217	1.44985	0.00519953	1.16468	0.233793
	Roots -Pi -Fe
	pho1		bhlh32		phl1		phr1		spx1		bhlh104		brutus		fit		pye
	ratio vs Col-0	P	ratio vs Col-0	P	ratio vs Col-0	P	ratio vs Col-0	P	ratio vs Col-0	P	ratio vs Col-0	P	ratio vs Col-0	P	ratio vs Col-0	P	ratio vs Col-0	P
A	0.726935	0.117882	0.654432	0.0396778	0.765476	0.0597064	0.715942	0.0320463	1.15329	0.277142	1.06238	0.714572	0.957662	0.789362	1.95797	3.39429e-06	0.990446	0.952828
C	0.820259	0.0464602	0.78794	0.0305899	0.761513	0.00188957	0.691988	0.000192331	1.10747	0.150613	0.925422	0.438884	1.16008	0.115731	0.968804	0.742224	1.14379	0.152842
D	1.25558	0.0119529	0.809903	0.0530085	1.0745	0.327033	1.24957	0.00688348	1.00643	0.936742	1.07459	0.463498	1.31363	0.00183983	0.820592	0.0678718	1.25454	0.00561023
E	0.990927	0.92125	0.852103	0.101084	0.931258	0.309582	1.0796	0.299895	1.00333	0.967126	0.878709	0.156367	1.18572	0.0399371	0.953797	0.582536	1.19554	0.0268808
F	1.51211	0.000828165	0.839081	0.188691	0.973778	0.806115	1.03844	0.716248	1.38903	0.00796486	1.26629	0.0971197	1.1536	0.201101	0.874719	0.309557	1.15715	0.21997
G	1.07688	0.714489	0.860192	0.481898	0.673676	0.0365449	0.80322	0.218009	0.900548	0.564506	1.13028	0.506862	1.51339	0.016248	1.41597	0.039261	1.29821	0.131899
H	0.938692	0.71623	1.15802	0.35143	0.88046	0.369493	0.945	0.689908	1.37558	0.0123093	1.26674	0.107032	1.35686	0.0409402	2.19012	1.06782e-07	1.19787	0.251856
I	0.937904	0.611692	0.95726	0.738361	1.0204	0.842286	1.256	0.0106841	1.1913	0.104216	0.888238	0.323667	1.18751	0.109153	1.20434	0.0953638	0.898587	0.427325
K	1.47965	0.000391929	1.05908	0.676448	0.882631	0.208897	1.21995	0.0596527	1.41341	0.00188417	1.15359	0.204179	1.07411	0.511236	1.52732	6.68041e-05	0.961105	0.723237
L	0.836576	0.207547	0.96879	0.823237	0.982108	0.87194	1.07212	0.506374	1.28075	0.0427782	0.827313	0.195695	1.10926	0.453307	1.03763	0.784474	0.857924	0.297671
M	0.886243	0.322853	0.764047	0.0456537	0.717977	0.00233203	0.723666	0.00391998	0.994157	0.951923	1.03379	0.77096	1.15177	0.154113	1.30451	0.015195	1.11549	0.353475
N	0.752486	0.0120478	0.735309	0.00315773	0.731867	0.000500942	0.819564	0.0233242	1.30231	0.000676127	1.07511	0.437767	1.10716	0.323179	1.57397	2.85204e-07	1.10978	0.276187
P	0.453519	0.000105054	0.598293	0.00531022	0.788473	0.0473515	0.629028	0.000733293	1.01417	0.903003	0.731883	0.0731467	1.09778	0.468014	0.751533	0.0794629	1.29454	0.024781
Q	0.689594	0.00883672	0.856014	0.191728	0.756104	0.0063841	0.915102	0.367145	1.3385	0.000410427	0.908538	0.442274	1.07389	0.520468	1.06846	0.547454	1.3033	0.0114399
R	0.334062	1.46759e-08	0.673378	0.00161652	0.341743	2.06422e-10	0.225475	1.66187e-12	1.47091	2.43597e-05	0.817166	0.103248	0.793157	0.0614323	1.19388	0.115795	0.945557	0.603649
S	1.13968	0.231532	0.785365	0.0758138	0.759925	0.00543433	0.957499	0.652621	1.15211	0.0996696	1.05155	0.621685	1.24767	0.0461339	1.24078	0.0332651	1.17198	0.114575
T	0.75692	0.00499249	0.855262	0.112553	0.781989	0.00274473	0.746626	0.000830777	1.14022	0.0419154	0.890538	0.215625	1.19531	0.0360466	0.971636	0.745814	1.26086	0.0061325
V	1.03391	0.747893	0.916778	0.454235	0.857069	0.0932835	1.01037	0.903838	1.18508	0.0713257	1.00516	0.96675	0.969618	0.773254	1.20141	0.0716477	1.01428	0.897995
W	0.720856	0.102292	0.883857	0.495896	0.642888	0.00766436	0.669284	0.017371	1.13655	0.328669	0.878548	0.503994	0.886283	0.472834	1.46622	0.0298616	0.77031	0.150643
Y	1.76499	7.32325e-06	1.44184	0.00406562	0.854955	0.204115	1.0906	0.494915	0.993291	0.955785	1.28327	0.0855328	1.12225	0.398977	1.61906	0.000155843	0.946239	0.703755
Orn	1.63094	0.000218872	0.863558	0.378673	0.888235	0.430215	1.52258	0.00489861	0.897751	0.517366	1.21818	0.137753	1.54233	0.00176565	0.915054	0.515265	1.60616	3.8881e-05
Citru	2.49943	2.65058e-07	1.06756	0.714837	0.77202	0.0471894	1.284	0.0264728	0.865388	0.30271	1.43913	0.00907269	1.57119	0.00223543	1.21281	0.248096	1.20937	0.178693
Fum	0.726492	0.0819554	0.623922	0.019728	0.799317	0.112444	0.58599	0.00239938	1.09818	0.494079	0.831385	0.280788	1.12718	0.423761	0.864776	0.390588	1.46968	0.0196249
Mal	0.901721	0.409473	0.859488	0.317154	0.901295	0.338986	0.475722	3.73677e-06	1.14524	0.142767	0.702478	0.016955	1.18601	0.18411	0.536412	0.000399111	1.24156	0.135226
Aco	1.12203	0.637413	1.24599	0.343682	0.892445	0.52316	0.700821	0.0918522	1.02799	0.861355	0.774654	0.266225	1.26308	0.235113	0.639992	0.0908901	1.14178	0.474335
2OG	1.05779	0.792142	1.09722	0.679356	0.661167	0.0373571	0.227838	4.6853e-05	0.943031	0.734357	0.693384	0.145687	1.23097	0.276551	0.802734	0.414771	1.18547	0.37189
Suc	1.31378	0.0270435	0.710399	0.0575433	1.00428	0.96577	0.78886	0.0504478	0.999119	0.992925	0.800466	0.125935	1.26053	0.114764	1.22854	0.0977349	1.53812	0.0119582
Cit	0.749089	0.0695131	0.734464	0.0904491	0.885776	0.286683	0.445509	3.71391e-06	0.990882	0.931583	0.743666	0.0619781	1.26809	0.105307	0.491509	0.000420042	1.34153	0.0389645
Pi	1.14711	0.380081	0.878078	0.427119	1.044	0.727633	1.26683	0.102496	1.06792	0.598646	0.637643	0.011753	0.927863	0.655716	0.805943	0.389742	0.965362	0.820951

## Sheet: Dataset S5
Dataset S5. Relative metabolite concentrations in shoots of mutants compared to Col-0. Significant differences (P ≤ 0.05, Student´s t-test, two tailed, equal variances, n ≥ 8) are highlighted. After an initial growth period of 5 days on nutrient sufficient conditions (+Pi+Fe), seedlings were transferred to the indicated conditions and allowed to grow for additional 6 days before harvest. +Pi: 500…
	Shoots +Pi +Fe
	pho1		bhlh32		phl1		phr1		spx1		bhlh104		brutus		fit		pye
	ratio vs Col-0	P	ratio vs Col-0	P	ratio vs Col-0	P	ratio vs Col-0	P	ratio vs Col-0	P	ratio vs Col-0	P	ratio vs Col-0	P	ratio vs Col-0	P	ratio vs Col-0	P
A	1.52243	9.00964e-08	1.33815	0.00882153	0.890447	0.0682987	0.873874	0.0578646	1.00475	0.9419	1.00147	0.98212	1.4216	0.00019774	1.39252	0.00869581	1.21731	0.00470876
C	1.17814	0.00221274	1.18777	0.0091769	0.97249	0.455583	0.967648	0.433304	1.20679	0.020277	1.02079	0.662884	1.11196	0.00527739	0.764724	1.30074e-05	1.18472	3.67007e-05
D	1.05625	0.125837	1.07518	0.0307798	0.848398	0.000853236	0.818165	2.88354e-05	0.826189	2.45328e-05	0.969944	0.483124	1.10277	0.00522448	0.77142	4.08768e-06	1.04238	0.277989
E	1.26926	2.70944e-07	1.11291	0.0131445	0.992852	0.873071	1.01388	0.786255	1.00579	0.898873	0.991493	0.85589	1.26669	0.000131512	0.860938	0.00138026	1.29621	1.44583e-06
F	1.48701	3.20563e-06	1.84318	1.03613e-10	1.04445	0.444016	1.03933	0.533421	1.1803	0.00476442	1.17184	0.0276739	1.21654	0.0200434	0.879092	0.0473916	1.11671	0.0808418
G	2.42241	2.57178e-08	0.896843	0.379595	0.965965	0.730976	1.00498	0.967181	0.882869	0.166787	0.975857	0.771779	0.993692	0.950709	3.22195	0.000640207	1.43208	0.00410233
H	1.43473	0.000127676	1.20259	0.0844077	1.0179	0.81774	1.04486	0.575295	0.590949	2.88527e-07	1.35012	0.0829664	1.36531	0.000122342	0.75854	0.000341663	1.85405	3.71075e-05
I	1.08251	0.160388	1.44436	1.10096e-08	0.978857	0.704685	0.916185	0.169956	1.09483	0.0815889	1.16207	0.0368078	1.05434	0.393159	0.667854	1.26166e-07	1.05468	0.412261
K	1.11086	0.151384	1.91554	1.00527e-12	1.13487	0.0611348	0.92971	0.304859	1.06311	0.34274	1.12531	0.0634302	1.56361	1.88399e-06	0.694709	1.69228e-05	1.70734	2.23698e-06
L	1.27647	0.00295787	1.66317	6.90957e-09	1.08753	0.217796	0.952657	0.536216	1.31245	0.00021513	1.31336	0.000378528	1.33279	0.0149654	0.723844	0.000109231	1.35461	0.0134611
M	1.26967	2.06582e-05	1.22287	0.0112785	0.869166	0.0255821	0.859397	0.0203104	0.862514	0.0206181	0.969865	0.584293	1.44463	5.25707e-08	1.02995	0.613417	1.37073	3.07759e-08
N	1.1687	0.00400219	1.19134	0.00060232	1.024	0.646871	0.97834	0.7026	1.02972	0.572302	1.05146	0.378409	1.07942	0.238228	0.978166	0.699327	1.13359	0.0147865
P	1.30745	4.44797e-07	0.981251	0.707369	0.836499	0.00064658	0.893501	0.0339062	0.893457	0.0137772	0.956232	0.324159	1.07345	0.17194	0.958474	0.345872	1.02884	0.544562
Q	1.14669	0.00588062	0.929095	0.195892	1.006	0.895151	1.05058	0.327052	1.01784	0.750482	1.02584	0.610029	1.16218	0.00257303	1.04132	0.444176	1.33593	2.44999e-07
R	0.881759	0.0489434	1.57396	1.43712e-11	0.978416	0.729196	0.798851	0.00527135	1.01831	0.805788	1.28973	0.011181	1.0361	0.675206	0.758129	0.000487259	0.962753	0.562736
S	1.73607	2.93872e-09	1.15841	0.0501338	0.930936	0.32894	0.866321	0.0946333	0.913025	0.194469	0.933912	0.316397	1.53307	0.00179887	1.32021	0.000353513	1.24393	0.00225799
T	1.27302	3.46325e-05	1.2764	0.000285857	0.935925	0.133969	0.978456	0.647538	1.0558	0.205407	1.00952	0.85286	1.10678	0.0268581	1.03899	0.648249	1.19644	7.87008e-05
V	1.20005	0.00358295	1.26539	0.000188165	0.960792	0.412988	0.937441	0.227613	1.15044	0.00278754	1.04565	0.357967	1.07285	0.180932	0.701642	6.15208e-08	1.14718	0.0156454
W	0.941063	0.412594	1.26808	0.00598173	0.749647	0.00129015	0.843217	0.0215216	0.817158	0.0163918	1.15243	0.0405051	1.18604	0.0503514	0.745276	0.000227235	1.03714	0.554965
Y	1.33507	2.90333e-05	1.9693	5.47147e-10	1.01943	0.80545	0.944441	0.562758	0.664891	8.62164e-06	1.30808	0.00030067	1.92228	6.61675e-09	1.23976	0.02712	2.7245	1.11896e-10
Orn	2.69922	6.87983e-09	1.84275	3.63814e-05	1.36739	0.0166103	1.16172	0.343598	1.23885	0.117182	1.71438	5.89366e-05	1.70138	3.57769e-06	0.87035	0.307597	1.64268	5.87672e-05
Citru	0.988442	0.863728	1.23973	0.0577407	0.750318	6.257e-06	0.910013	0.0895354	0.70246	6.08627e-07	1.01012	0.875516	1.02599	0.652044	0.768807	0.000731161	1.0096	0.88377
Fum	0.484538	3.88852e-11	1.01137	0.858779	0.88831	0.0592118	0.982551	0.773892	1.06861	0.423948	1.07051	0.175614	1.00899	0.953379	0.356864	1.24673e-11	1.42285	0.00113599
Mal	0.900453	0.104478	0.905843	0.127286	0.8066	0.00195175	0.918024	0.130519	0.861101	0.0314588	0.869643	0.00692648	1.13136	0.106695	0.811137	0.0184825	1.44042	1.21722e-05
Aco	0.948519	0.480284	0.972106	0.738921	0.596127	5.20912e-10	0.64323	1.29589e-07	0.781239	2.13352e-05	0.723171	7.63394e-07	1.16901	0.0104062	0.587186	7.50016e-11	1.13495	0.0170542
2OG	1.39522	0.00113394	1.41745	6.35422e-09	0.923592	0.233446	0.988735	0.882617	0.791013	0.000372981	0.942735	0.271847	1.45353	1.46032e-05	0.787646	0.000971624	1.39622	3.56091e-07
Suc	0.831554	0.0755241	0.886835	0.258105	0.909195	0.28466	1.12624	0.195655	0.934965	0.477081	0.807688	0.054165	1.18701	0.0880821	0.755977	0.018398	1.39228	0.000870619
Cit	1.08149	0.146681	1.03763	0.455118	0.722014	9.10495e-05	0.799423	0.000304962	0.77147	0.0013926	0.723152	7.51765e-07	1.32731	0.000201339	0.75992	5.00375e-05	1.30169	0.000129337
Pi	0.456628	5.26412e-08	1.02373	0.764446	0.790049	0.0401529	0.633345	0.000202068	1.29002	0.0195839	0.977529	0.782626	1.54129	0.00572554	1.29707	0.0381158	0.997104	0.975264
	Shoots -Pi +Fe
	pho1		bhlh32		phl1		phr1		spx1		bhlh104		brutus		fit		pye
	ratio vs Col-0	P	ratio vs Col-0	P	ratio vs Col-0	P	ratio vs Col-0	P	ratio vs Col-0	P	ratio vs Col-0	P	ratio vs Col-0	P	ratio vs Col-0	P	ratio vs Col-0	P
A	1.63848	0.00286491	0.985101	0.928552	1.03982	0.795464	0.672569	0.0803316	0.813634	0.225349	0.942486	0.724895	0.952615	0.773264	1.80321	0.00524387	0.81604	0.231156
C	1.36775	0.00449966	1.3349	0.0248953	1.18727	0.0791306	1.38129	0.000719919	0.857347	0.190871	0.974864	0.811025	1.07045	0.550705	0.916602	0.464121	0.869342	0.257129
D	1.35684	0.000418589	1.16874	0.0495553	0.927165	0.395035	1.21236	0.018059	1.08314	0.282497	1.0443	0.585497	1.00016	0.998356	1.01371	0.860932	0.980216	0.808586
E	1.22726	0.0194304	1.16333	0.0911794	0.949393	0.556021	1.06732	0.423456	1.01901	0.819039	0.936218	0.440738	1.01247	0.882093	0.877509	0.15509	1.03344	0.706866
F	1.62833	0.00137426	1.09665	0.557164	1.19805	0.241455	0.46921	0.00347737	0.905821	0.548257	1.02863	0.861105	0.906098	0.599807	1.25013	0.227269	0.768479	0.16003
G	1.81531	0.000401747	0.89238	0.554601	0.904199	0.601669	0.4883	0.00849278	0.706828	0.125122	0.961894	0.852829	1.30703	0.156383	1.35535	0.129564	1.04963	0.793698
H	0.871719	0.36574	1.04039	0.732979	0.895658	0.280002	0.714719	0.0185281	0.580305	0.0010603	1.10551	0.480748	0.647035	0.000792143	0.646074	0.000726203	0.743472	0.0200102
I	0.938933	0.68677	1.14147	0.389673	1.08668	0.568137	1.38003	0.0387401	0.821655	0.268786	0.756148	0.169909	0.803159	0.230542	0.874363	0.443363	0.710594	0.0753376
K	1.08779	0.54032	1.34525	0.0262659	0.958699	0.775877	0.828394	0.213789	0.919936	0.559904	1.48045	0.00821599	1.16298	0.335958	0.953793	0.730035	1.2272	0.15857
L	0.916883	0.636263	1.15065	0.412283	1.31166	0.0890753	0.813583	0.314808	0.888943	0.530686	0.867002	0.507291	0.945376	0.788627	0.766059	0.175383	0.799578	0.281119
M	1.12917	0.188661	0.88945	0.233164	0.847095	0.0853574	0.669064	0.00186605	0.884967	0.214219	0.899925	0.282989	0.938425	0.482116	0.914204	0.319386	0.889923	0.213822
N	1.09049	0.405527	1.16549	0.11412	1.20249	0.0466399	1.98233	1.38442e-11	0.888772	0.256578	0.930961	0.508061	0.85858	0.193012	0.824798	0.0770259	0.791324	0.043624
P	0.835414	0.377699	1.33979	0.0590424	0.777032	0.209619	0.153007	5.11101e-06	1.17214	0.311159	0.923693	0.653348	0.627135	0.040501	0.826038	0.269306	0.667107	0.0440279
Q	1.28072	0.0235907	1.02805	0.784394	1.26887	0.0113927	2.14488	5.52051e-13	0.772439	0.0262262	0.978531	0.8306	0.94771	0.628402	0.787128	0.0428181	0.798983	0.0501554
R	1.02689	0.885569	1.40767	0.0394046	1.20088	0.296235	0.506912	0.00782021	0.677641	0.0959764	0.989226	0.95934	0.725199	0.23944	0.691078	0.114207	0.464225	0.0159772
S	1.72024	3.9956e-07	1.30823	0.0149997	0.987455	0.901918	0.571585	0.000250324	1.10504	0.313064	0.808801	0.079229	0.949775	0.654838	1.19359	0.0886503	0.916529	0.485242
T	1.37821	0.00241063	1.38837	0.00669876	1.16928	0.107399	1.35937	0.000964815	0.930517	0.489415	0.930426	0.520346	0.936981	0.564918	0.980068	0.861645	0.883387	0.285299
V	1.19438	0.0725817	1.11897	0.244689	1.15516	0.121689	1.06633	0.576141	0.972695	0.786789	0.835549	0.148653	0.823469	0.107231	0.944314	0.61167	0.794232	0.0534731
W	0.794305	0.356726	0.7891	0.39556	0.703024	0.201594	0.173467	0.000758244	0.72677	0.257176	1.14442	0.610845	0.664288	0.146235	0.860746	0.54728	0.385045	0.0105707
Y	0.569378	0.0792805	1.17652	0.472967	0.549202	0.0508543	0.277235	0.00445144	0.552082	0.0679904	1.19666	0.524778	0.938993	0.802044	0.978258	0.922981	0.960397	0.883948
Orn	2.04514	0.0079362	0.838912	0.522969	1.08189	0.759355	0.855611	0.638029	0.887148	0.717392	1.73874	0.0105247	1.07961	0.780962	1.34358	0.260691	0.838444	0.541141
Citru	1.83434	0.00388668	1.4352	0.0906952	1.78893	0.00198865	0.154929	0.00129574	0.379832	0.0149998	0.843127	0.500483	0.530524	0.0619309	1.57519	0.0885495	0.358366	0.0119596
Fum	0.419978	0.000639325	1.09322	0.563573	0.441525	0.00345093	0.292374	1.14171e-05	0.906085	0.545195	0.850889	0.311106	1.27922	0.132515	0.618774	0.0137842	1.33159	0.104647
Mal	1.19003	0.132851	1.12303	0.206207	0.773801	0.018998	0.488102	3.38464e-06	1.25664	0.0129892	0.789039	0.0221582	1.07914	0.399331	0.765628	0.0104952	1.20675	0.0449933
Aco	1.74991	0.000807376	1.34947	0.113136	0.852778	0.365661	0.898919	0.506533	0.878002	0.415106	0.908777	0.504316	1.256	0.0775802	1.07831	0.60385	1.26832	0.0697687
2OG	1.52071	0.00288509	1.2714	0.257166	0.757313	0.150731	0.265888	2.04137e-05	1.00479	0.975059	0.919195	0.636299	1.08906	0.671797	0.924483	0.619453	1.70275	0.0050577
Suc	0.572215	0.00115505	0.900366	0.400501	0.680438	0.00648707	0.82404	0.0963648	1.08877	0.46855	0.73262	0.0333928	1.07567	0.517103	0.866574	0.21288	1.20733	0.104652
Cit	0.989143	0.918503	1.07985	0.443093	0.702753	0.0157429	0.625992	0.000619968	0.837375	0.101659	1.02197	0.829192	1.25976	0.0545619	0.862297	0.165757	1.31472	0.0163143
Pi	1.27879	0.0873506	0.895468	0.513598	0.788858	0.147698	0.805826	0.168199	0.903031	0.527914	0.855846	0.325536	0.970722	0.869026	1.20095	0.288747	0.834624	0.268529
	Shoots +Pi -Fe
	pho1		bhlh32		phl1		phr1		spx1		bhlh104		brutus		fit		pye
	ratio vs Col-0	P	ratio vs Col-0	P	ratio vs Col-0	P	ratio vs Col-0	P	ratio vs Col-0	P	ratio vs Col-0	P	ratio vs Col-0	P	ratio vs Col-0	P	ratio vs Col-0	P
A	1.44968	0.00521415	0.92137	0.600779	0.87549	0.321954	0.813561	0.14218	1.07209	0.575174	0.984671	0.90193	1.26303	0.0453866	4.83362	1.19396e-15	1.33376	0.0147759
C	1.21198	0.00436557	1.33511	7.29334e-05	1.06341	0.34743	1.12798	0.09033	1.22926	0.00167782	0.981798	0.780746	1.12862	0.0753924	1.13457	0.107852	1.14835	0.0320321
D	0.954198	0.562253	0.945963	0.408639	0.815702	0.0216186	0.864798	0.0696458	0.964577	0.632313	0.910826	0.184733	1.05457	0.483773	0.443761	6.33494e-10	1.01372	0.846906
E	0.953305	0.530643	0.933762	0.345731	0.940083	0.414941	0.869277	0.0825676	1.10437	0.168069	0.831738	0.0169183	1.10421	0.157043	0.856757	0.0575688	1.29671	0.000117424
F	1.30959	0.0117974	2.22549	1.40353e-11	1.2702	0.0195467	1.10646	0.390079	1.37588	0.00197	0.989496	0.932508	0.933077	0.544986	1.20655	0.0973801	1.08909	0.427504
G	2.34093	2.88718e-06	0.670295	0.0795042	0.852831	0.424907	0.747693	0.168548	0.937272	0.738825	0.739395	0.165069	1.9151	0.00345711	3.53856	7.92026e-06	1.11527	0.551753
H	1.42429	0.235103	1.18134	0.470876	0.665276	0.204118	0.565977	0.0812685	0.421393	0.0328098	0.95587	0.876427	0.559866	0.0983632	1.49547	0.0493548	1.33099	0.211856
I	1.18761	0.273065	2.81535	2.94486e-09	1.33753	0.073165	1.30139	0.142361	1.39881	0.0342763	1.00945	0.957096	0.76402	0.17606	1.10544	0.571977	0.935257	0.723212
K	1.03446	0.834676	2.64822	8.24013e-10	1.16059	0.307777	1.11938	0.46037	1.48954	0.00514305	0.881275	0.396449	1.14558	0.361997	0.8155	0.255	1.28781	0.0616873
L	1.17767	0.378954	2.60297	2.88304e-07	1.49345	0.023778	1.34716	0.137112	1.5824	0.0090423	0.989004	0.95388	0.840642	0.416622	1.23107	0.256388	0.983681	0.933389
M	1.13001	0.235976	0.86763	0.166959	0.845505	0.0826249	0.712247	0.0014499	0.953192	0.60702	0.854051	0.108965	1.29909	0.00185006	0.819358	0.0456026	1.30013	0.00148834
N	1.02618	0.790367	1.58562	1.39985e-06	1.16359	0.0984384	1.00333	0.976628	1.29844	0.0118931	0.970722	0.750647	0.886558	0.224572	2.17874	5.05845e-09	1.11476	0.21447
P	1.25678	0.00248348	0.971451	0.721186	0.960606	0.588095	0.942955	0.437776	1.06322	0.38312	0.90397	0.196816	0.995415	0.955644	1.11133	0.160815	0.979202	0.778396
Q	1.44576	9.10608e-05	0.867161	0.0983875	0.939954	0.465141	0.826556	0.0449878	1.10038	0.22486	1.03016	0.710826	0.925014	0.390232	2.94826	4.58983e-17	1.34817	0.000192384
R	0.945133	0.77784	3.24819	8.03361e-09	1.19963	0.37338	1.21878	0.354975	1.45013	0.0604635	1.08273	0.712608	0.612629	0.0529631	1.43639	0.0531111	0.799935	0.281884
S	1.07429	0.469374	1.03827	0.69417	1.00267	0.978412	0.785064	0.040958	1.02235	0.826812	0.869001	0.157292	1.18452	0.0929008	2.81786	1.45293e-13	1.38061	0.00959739
T	1.13936	0.0740209	1.27309	0.00200815	0.96842	0.678877	0.956712	0.584226	1.11408	0.141603	0.883778	0.125935	1.01561	0.847827	1.83676	9.50363e-05	1.08236	0.277137
V	1.15951	0.3348	1.87601	6.26195e-07	1.23432	0.141359	1.17045	0.313332	1.30687	0.0506352	0.929945	0.62769	0.907088	0.529463	1.25687	0.0810829	1.14371	0.327425
W	1.22149	0.118728	2.05235	1.68145e-05	0.84182	0.242417	0.836478	0.247013	0.814675	0.180834	1.02707	0.850181	0.935013	0.627848	1.84758	2.67899e-07	0.913202	0.525246
Y	0.899964	0.609321	1.92078	5.80196e-05	0.595613	0.0303718	0.47887	0.0036276	0.59493	0.0301401	0.868777	0.447944	1.07275	0.699008	1.59968	0.0130614	1.4161	0.0328617
Orn	1.45911	0.0874393	1.73285	0.00600812	1.42112	0.134298	1.26265	0.393345	1.60532	0.0811086	0.957946	0.857627	1.35445	0.153219	0.709458	0.270077	1.19836	0.435184
Citru	1.13865	0.401606	1.82587	0.00183487	0.823875	0.182304	1.04704	0.74432	1.00406	0.977903	0.80069	0.162811	1.16405	0.275909	0.793943	0.175644	1.06107	0.644037
Fum	0.480877	0.0193607	1.01936	0.931001	0.865191	0.565545	0.861074	0.52183	0.864286	0.567845	0.907683	0.689755	0.929889	0.75029	0.167919	0.000374051	0.920578	0.725156
Mal	0.837144	0.125915	0.760345	0.0215233	0.813354	0.109573	0.895744	0.330979	0.776568	0.0374883	0.861406	0.177944	1.13755	0.250669	0.573187	0.000348857	1.30929	0.0248845
Aco	0.812308	0.066409	0.915221	0.443742	0.649899	0.00242795	0.724075	0.00921573	0.834981	0.136459	0.826299	0.0876199	1.34115	0.00832118	0.917727	0.560848	1.09063	0.42164
2OG	1.26038	0.155268	0.938911	0.741339	0.621683	0.0433147	0.573401	0.0188991	0.854031	0.409816	1.03838	0.835001	1.3495	0.0590313	0.893751	0.569302	1.81456	0.00346191
Suc	0.868425	0.295591	0.765781	0.0482313	0.814081	0.128692	1.05917	0.616654	0.964295	0.797037	0.798249	0.111677	0.990756	0.936567	0.978982	0.863921	1.04071	0.739988
Cit	1.01025	0.904537	0.784052	0.0133897	0.779315	0.0187945	0.836814	0.0636256	0.731227	0.00196171	0.786843	0.00794158	1.26237	0.0264293	0.550865	9.04065e-06	1.22769	0.0256216
Pi	0.209572	3.16998e-05	0.656245	0.0204007	0.688875	0.0692859	0.408669	0.000186857	1.77348	0.00206142	0.952078	0.759342	1.6499	0.00654617	2.4734	7.58908e-07	1.43757	0.0587213
	Shoots -Pi -Fe
	pho1		bhlh32		phl1		phr1		spx1		bhlh104		brutus		fit		pye
	ratio vs Col-0	P	ratio vs Col-0	P	ratio vs Col-0	P	ratio vs Col-0	P	ratio vs Col-0	P	ratio vs Col-0	P	ratio vs Col-0	P	ratio vs Col-0	P	ratio vs Col-0	P
A	0.863946	0.720051	1.2121	0.496488	0.832688	0.533036	0.549479	0.0988054	0.816719	0.497207	0.70794	0.310843	1.03608	0.895458	1.4265	0.21448	0.782706	0.449352
C	0.995866	0.969321	1.15906	0.186703	1.12227	0.24282	1.21844	0.0388086	0.803919	0.0633605	0.889557	0.289506	0.999441	0.996071	0.434893	1.7938e-06	0.849251	0.180222
D	1.05716	0.559704	1.22494	0.0418726	0.974007	0.796341	0.930123	0.514577	0.868159	0.196745	0.853762	0.145311	1.05582	0.581847	0.428684	3.04377e-06	0.977403	0.830925
E	0.926126	0.52329	1.13871	0.27829	0.920261	0.49892	0.861608	0.2554	0.883187	0.329898	0.827219	0.139259	1.00723	0.950647	0.656264	0.00871832	0.992419	0.951227
F	1.48801	0.140487	1.63675	0.0177286	1.12631	0.522646	0.656116	0.110852	0.829334	0.385589	0.831426	0.417718	0.774986	0.264595	0.516425	0.0243761	0.748843	0.210143
G	2.19001	0.00072873	1.02566	0.920665	0.843319	0.505027	0.425242	0.0222632	0.641583	0.143761	0.833977	0.490945	1.13353	0.60819	1.78507	0.0344753	1.03137	0.903529
H	0.87926	0.630225	1.32613	0.134053	0.555427	0.026181	0.683159	0.105152	0.29857	0.00076794	1.27867	0.181737	0.910916	0.648658	0.390741	0.00283107	1.05012	0.794455
I	0.93075	0.793882	1.752	0.0274711	1.15945	0.519533	1.11835	0.632171	0.9925	0.97631	0.970899	0.907232	0.776992	0.370071	0.586699	0.122858	0.823567	0.505596
K	0.812717	0.386555	1.92987	0.000735557	1.13365	0.506916	0.750995	0.251119	0.816493	0.396832	1.07876	0.72611	1.00462	0.982043	0.527222	0.0329971	1.13468	0.520196
L	0.85891	0.581715	2.06683	0.00293635	1.27011	0.264855	0.988876	0.963222	1.03201	0.897331	0.967626	0.899143	0.812928	0.447572	0.591153	0.112592	0.597689	0.148845
M	0.963635	0.716302	0.949537	0.651556	0.831221	0.100234	0.631115	0.000932383	1.05736	0.618798	0.858088	0.16294	0.968293	0.735274	0.873305	0.192932	1.02368	0.807841
N	0.779262	0.20638	1.19841	0.214749	1.14589	0.336153	1.3784	0.0162047	0.826233	0.25498	0.971973	0.864934	0.696085	0.06646	0.97625	0.888629	0.937589	0.71335
P	0.650101	0.115145	1.22003	0.387185	0.716144	0.201422	0.302111	0.00146043	0.604677	0.0763121	0.997709	0.992541	0.604255	0.0760458	0.460121	0.0174476	0.810081	0.427355
Q	0.787347	0.289991	0.764244	0.213618	1.00146	0.993286	1.45105	0.0114925	0.597127	0.0288321	0.902232	0.594054	0.654616	0.0585235	0.685732	0.114424	0.989817	0.956856
R	0.404178	0.0527189	1.23477	0.413464	1.18486	0.481187	0.460815	0.0428429	0.352813	0.0362589	1.01114	0.973516	0.54409	0.106251	0.164532	0.00804754	0.854634	0.633949
S	1.2355	0.184321	1.01527	0.931341	1.00327	0.984034	0.595908	0.0160539	0.767228	0.182796	0.776697	0.205547	0.890001	0.501885	0.823155	0.327367	0.823655	0.300357
T	0.950269	0.70656	1.30536	0.046613	1.14576	0.240358	1.15042	0.235099	0.765602	0.0622263	0.845652	0.226355	0.879725	0.352333	0.578335	0.00418	0.845341	0.281525
V	0.933731	0.633524	1.32338	0.0571434	1.12849	0.356924	1.05845	0.657774	0.948033	0.702667	0.975721	0.861861	0.873402	0.333543	0.530552	0.00155657	0.842045	0.262434
W	0.713199	0.360905	0.991168	0.980307	0.586926	0.162334	0.301232	0.0300758	0.384411	0.0403092	1.16872	0.589072	0.633101	0.245774	0.545898	0.151744	0.521179	0.162333
Y	0.473022	0.123116	2.45022	0.0174711	0.497736	0.0906039	0.324472	0.0350749	0.372678	0.049399	0.929345	0.815796	0.793191	0.508493	0.671753	0.298975	0.758841	0.441197
Orn	1.39534	0.148533	0.630198	0.0640263	1.04217	0.845961	0.823854	0.40248	1.28744	0.292306	1.0586	0.771007	1.31258	0.191304	0.468806	0.0166357	1.26444	0.236727
Citru	0.827921	0.641427	1.1205	0.7521	1.32837	0.341304	0.264183	0.0230367	0.558732	0.164567	0.628331	0.249904	0.73264	0.437709	0.457881	0.149111	0.618256	0.268027
Fum	0.401318	0.0180226	0.829533	0.502816	0.274819	0.0044544	0.260326	0.00375635	0.851005	0.568831	0.818767	0.454604	1.24635	0.416299	0.241127	0.00582852	1.48454	0.0997927
Mal	0.628159	0.0118795	1.02495	0.855257	0.572145	0.00162675	0.650932	0.0180216	0.885348	0.413321	0.78517	0.104859	1.10165	0.501263	0.356633	5.29895e-05	1.40396	0.0177309
Aco	1.26258	0.0294462	1.36767	0.0164322	0.809174	0.0368693	0.751026	0.0091648	0.88846	0.28476	0.892561	0.256434	1.70844	3.92975e-07	0.51576	5.32379e-05	1.49025	3.51566e-05
2OG	1.61254	3.20835e-06	1.38292	0.0118921	0.978308	0.860454	0.453201	4.82049e-05	0.568865	0.00320422	1.10518	0.350169	1.47673	0.000172488	0.97535	0.849404	1.20472	0.0980455
Suc	0.700355	0.037229	0.807024	0.157155	0.747287	0.0563991	1.26622	0.0741547	1.06865	0.609668	0.905205	0.487869	1.70158	0.00116633	0.752088	0.0540214	1.65755	0.0005416
Cit	0.974464	0.855259	1.20599	0.113563	0.656663	0.0123028	0.44675	7.16718e-05	0.758927	0.0759168	0.868564	0.283877	1.44611	0.00829088	0.414321	0.000116851	1.31937	0.0455043
Pi	1.87135	1.42323e-06	1.28049	0.110158	1.00408	0.976469	1.03243	0.824142	0.974281	0.869695	1.22688	0.132176	1.14714	0.440886	0.958347	0.850695	0.899928	0.504784

## Sheet: Dataset S6
Dataset S6. Average (± standard error SE) root, shoot, and seedling fresh weights (in mg) and root to shoot ratios in mutants. Significant differences (P ≤ 0.05, Student´s t-test, two tailed, equal variances, n ≥ 8) compare to Col-0 are highlighted. After an initial growth period of 5 days on nutrient sufficient conditions (+Pi+Fe), seedlings were transferred to the indicated conditions and allow…
	+Pi +Fe
	pho1				bhlh32				phl1				phr1				spx1				bhlh104				brutus				fit				pye
	value	SE	ratio vs Col-0	P	value	SE	ratio vs Col-0	P	value	SE	ratio vs Col-0	P	value	SE	ratio vs Col-0	P	value	SE	ratio vs Col-0	P	value	SE	ratio vs Col-0	P	value	SE	ratio vs Col-0	P	value	SE	ratio vs Col-0	P	value	SE	ratio vs Col-0	P
roots	0.7375	0.0917245	0.493889	0.000373357	1.585	0.265512	1.06144	0.683631	1.50909	0.133092	1.01061	0.929332	1.82333	0.223466	1.22105	0.100818	1.84917	0.184524	1.23835	0.0608524	1.41	0.169041	0.944249	0.687854	1.22	0.0815694	0.81701	0.169851	1.47	0.161522	0.98443	0.910107	1.05125	0.13708	0.704001	0.0333746
shoots	1.97125	0.188958	0.454729	8.31977e-05	4.18	0.766446	0.964245	0.807607	4.52583	0.373816	1.04402	0.695386	4.06917	0.439462	0.938677	0.597364	4.47583	0.522482	1.03249	0.78859	3.97875	0.295861	0.91782	0.524928	3.16125	0.585712	0.729239	0.0551677	4.8975	0.81098	1.12976	0.386159	2.96625	0.407089	0.684256	0.0201788
seedlings	2.70875	0.201852	0.464762	2.57335e-05	5.765	0.969215	0.989148	0.935749	5.90917	0.402077	1.01388	0.889679	5.8925	0.593576	1.01102	0.918611	6.325	0.694715	1.08523	0.451573	5.38875	0.266763	0.924591	0.515794	4.38125	0.632042	0.751727	0.0486334	6.3675	0.955252	1.09252	0.491261	4.0175	0.427178	0.689315	0.0113032
root/shoot	0.406281	0.0652132	1.09355	0.559701	0.422602	0.0646351	1.13748	0.391444	0.36561	0.0384834	0.984085	0.903634	0.474427	0.0533594	1.27698	0.0499445	0.440144	0.0298518	1.1847	0.13723	0.37922	0.0596031	1.02072	0.895118	0.484238	0.0811732	1.30339	0.078601	0.333055	0.0350189	0.896458	0.482123	0.405493	0.0713358	1.09143	0.576766
	-Pi +Fe
	pho1				bhlh32				phl1				phr1				spx1				bhlh104				brutus				fit				pye
	value	SE	ratio vs Col-0	P	value	SE	ratio vs Col-0	P	value	SE	ratio vs Col-0	P	value	SE	ratio vs Col-0	P	value	SE	ratio vs Col-0	P	value	SE	ratio vs Col-0	P	value	SE	ratio vs Col-0	P	value	SE	ratio vs Col-0	P	value	SE	ratio vs Col-0	P
roots	0.32125	0.0341968	0.422142	0.000270353	0.9825	0.183972	1.29106	0.109229	0.736667	0.0709068	0.968025	0.804392	0.611667	0.075877	0.803767	0.136931	0.8275	0.0840916	1.08739	0.511942	0.59125	0.062975	0.776938	0.14238	0.676667	0.0553524	0.889181	0.435236	0.8775	0.0574068	1.15309	0.308754	0.74625	0.0679532	0.980618	0.897842
shoots	0.77875	0.106426	0.538741	0.000382	1.7325	0.322749	1.19855	0.193043	1.455	0.124879	1.00657	0.950501	1.22167	0.11272	0.845152	0.140701	1.47167	0.139837	1.0181	0.867419	1.37	0.175723	0.947769	0.683314	1.52667	0.184308	1.05615	0.652669	2.03	0.133924	1.40436	0.00189695	1.61625	0.200935	1.11813	0.369892
seedlings	1.1	0.137905	0.498527	6.62704e-05	2.715	0.502686	1.23046	0.125634	2.19167	0.181086	0.993277	0.947015	1.83333	0.169256	0.830878	0.0951906	2.29917	0.218211	1.042	0.690571	1.96125	0.1997	0.888851	0.349767	2.20333	0.20822	0.998565	0.989942	2.9075	0.181725	1.3177	0.00904963	2.3625	0.254858	1.0707	0.563768
root/shoot	0.428239	0.0234537	0.791994	0.11081	0.570739	0.0268881	1.05554	0.667272	0.518341	0.0366489	0.95863	0.70683	0.512676	0.0486633	0.948152	0.650813	0.565846	0.0256145	1.04649	0.663612	0.479633	0.0755129	0.887044	0.423745	0.493436	0.0717077	0.912571	0.516612	0.435229	0.0227362	0.804921	0.133909	0.489944	0.0411357	0.906112	0.476153
	+Pi -Fe
	pho1				bhlh32				phl1				phr1				spx1				bhlh104				brutus				fit				pye
	value	SE	ratio vs Col-0	P	value	SE	ratio vs Col-0	P	value	SE	ratio vs Col-0	P	value	SE	ratio vs Col-0	P	value	SE	ratio vs Col-0	P	value	SE	ratio vs Col-0	P	value	SE	ratio vs Col-0	P	value	SE	ratio vs Col-0	P	value	SE	ratio vs Col-0	P
roots	1.18625	0.238971	0.683324	0.0452272	2.535	0.384276	1.46025	0.00978015	1.84917	0.163255	1.06519	0.608063	1.95583	0.157319	1.12663	0.31818	1.47917	0.115394	0.852055	0.227924	1.28375	0.111354	0.739487	0.0784873	0.945	0.103906	0.544355	0.00282941	0.87125	0.0923394	0.501872	0.0011746	1.20375	0.0824391	0.693404	0.0380951
shoots	2.855	0.443295	0.592908	0.00603797	6.79125	1.23688	1.41036	0.0231289	5.08417	0.520564	1.05585	0.656718	5.29833	0.552069	1.10032	0.431702	3.80417	0.355331	0.790025	0.0800952	4.1525	0.430717	0.862364	0.334448	2.88625	0.505911	0.599398	0.00743934	3.2375	0.247716	0.672343	0.0214448	3.24	0.563471	0.672862	0.028587
seedlings	4.04125	0.63312	0.616867	0.00663122	9.32625	1.54926	1.42358	0.0126731	6.93333	0.664076	1.05832	0.622571	7.25417	0.690817	1.1073	0.370679	5.28333	0.431917	0.806462	0.0855044	5.43625	0.418923	0.829803	0.200759	3.83125	0.582726	0.584812	0.00326199	4.10875	0.29769	0.62717	0.00610939	4.44375	0.606689	0.678306	0.020652
root/shoot	0.441189	0.0655771	1.17072	0.236811	0.418597	0.0476703	1.11077	0.409098	0.378385	0.0247129	1.00406	0.969304	0.387631	0.0255181	1.0286	0.787315	0.414534	0.0374771	1.09999	0.377951	0.337411	0.0472125	0.895336	0.434481	0.376243	0.0481733	0.998379	0.990341	0.272646	0.0285454	0.723478	0.032895	0.453499	0.0757089	1.20338	0.178176
	Roots -Pi -Fe
	pho1				bhlh32				phl1				phr1				spx1				bhlh104				brutus				fit				pye
	value	SE	ratio vs Col-0	P	value	SE	ratio vs Col-0	P	value	SE	ratio vs Col-0	P	value	SE	ratio vs Col-0	P	value	SE	ratio vs Col-0	P	value	SE	ratio vs Col-0	P	value	SE	ratio vs Col-0	P	value	SE	ratio vs Col-0	P	value	SE	ratio vs Col-0	P
roots	0.69625	0.118697	0.539645	0.000866365	1.74375	0.269337	1.35153	0.0252632	1.44333	0.114959	1.11869	0.290337	0.906667	0.0699495	0.702733	0.00639069	1.62083	0.16866	1.25627	0.0411813	1.10375	0.117305	0.855488	0.268627	0.89375	0.0961572	0.692722	0.0196639	1.33875	0.160473	1.03763	0.780197	1.17	0.120845	0.906836	0.475235
shoots	1.30625	0.115479	0.661895	0.00329813	2.30625	0.424659	1.16861	0.236079	1.98	0.199241	1.00329	0.974368	1.59417	0.12656	0.807787	0.044128	2.09667	0.246141	1.06241	0.570405	1.865	0.226857	0.945022	0.640567	1.87375	0.335447	0.949455	0.696172	2.775	0.271056	1.40613	0.00163028	1.88875	0.302652	0.957056	0.732248
seedlings	2.0025	0.220087	0.613567	0.000594105	4.05	0.681524	1.24092	0.0799648	3.42333	0.302491	1.04891	0.612274	2.50083	0.178038	0.766257	0.00987042	3.7175	0.392708	1.13904	0.188579	2.96875	0.209177	0.909627	0.391061	2.7675	0.395767	0.847964	0.186085	4.11375	0.391417	1.26046	0.0257413	3.05875	0.361936	0.937203	0.575378
root/shoot	0.524322	0.0520672	0.774608	0.0846973	0.819925	0.0854194	1.21132	0.123995	0.773032	0.0554023	1.14204	0.201978	0.590971	0.0466954	0.873072	0.242454	0.834997	0.077314	1.23358	0.0529488	0.695699	0.132572	1.02779	0.853127	0.572415	0.0959925	0.845659	0.268068	0.490371	0.0429085	0.724451	0.0346161	0.735404	0.128035	1.08645	0.561182

## Sheet: Dataset S7
Dataset S7. Metabolite changes in roots of Col-0 plants, pho1 plants, and mutants with impaired expression of Pi and Fe deficiency response regulators. A: response to Pi deficiency in the presence of Fe (-Pi+Fe vs +Pi+Fe); B: response to Fe deficiency in the presence of Pi (+Pi-Fe vs +Pi+Fe); C: response to combined Pi and Fe deficiency compared to Pi deficiency (-Pi-Fe vs –Pi+Fe). After an initi…
ROOTS
A			roots -Pi +Fe / +Pi+Fe
	Col-0		pho1			bhlh32			phl1			phr1			spx1			bhlh104			brutus			fit			pye
	response -Pi+Fe / +Pi+Fe	P value -Pi +Fe / +Pi+Fe t-test	response -Pi+Fe / +Pi+Fe	P value -Pi +Fe / +Pi+Fe t-test	P value response pho1 vs response Col-0 two way ANOVA	response -Pi+Fe / +Pi+Fe	P value -Pi +Fe / +Pi+Fe t-test	P value response bhlh32 vs response Col-0 two way ANOVA	response -Pi+Fe / +Pi+Fe	P value -Pi +Fe / +Pi+Fe t-test	P value response phl1 vs response Col-0 two way ANOVA	response -Pi+Fe / +Pi+Fe	P value -Pi +Fe / +Pi+Fe t-test	P value response phr1 vs response Col-0 two way ANOVA	response -Pi+Fe / +Pi+Fe	P value -Pi +Fe / +Pi+Fe t-test	P value response spx1 vs response Col-0 two way ANOVA	response -Pi+Fe / +Pi+Fe	P value -Pi +Fe / +Pi+Fe t-test	P value response bhlh104 vs response Col-0 two way ANOVA	response -Pi+Fe / +Pi+Fe	P value -Pi +Fe / +Pi+Fe t-test	P value response brutus vs response Col-0 two way ANOVA	response -Pi+Fe / +Pi+Fe	P value -Pi +Fe / +Pi+Fe t-test	P value response fit vs response Col-0 two way ANOVA	response -Pi+Fe / +Pi+Fe	P value -Pi +Fe / +Pi+Fe t-test	P value response pye vs response Col-0 two way ANOVA
A	1.52656	3.14538e-07										0.991091	0.953686	0.00728167													1.03321	0.815281	0.0327586
C	3.49299	1.35971e-17
D	1.03878	0.448079	1.42132	0.102084	0.0246852																						0.693317	0.0212098	0.00421257
E	1.59829	3.24931e-11	1.45229	0.0451174								1.17628	0.226748	0.00705516													1.06059	0.630905	0.00307478
F	1.50177	1.62498e-07	2.13047	0.00272781	0.00363008																						0.944323	0.706241	0.00556695
G	2.13263	2.63876e-08							1.22348	0.263093	0.0247509
H	2.30422	2.31093e-11
I	2.54649	1.22817e-16													2.98145	2.72036e-09	0.00367854
K	3.28424	1.39575e-17
L	2.95342	4.05647e-21													3.80731	1.36487e-07	0.000349116
M	2.31812	2.31023e-17							1.49536	0.0021544	0.00148429	1.57313	0.00483908	0.000989678
N	4.02397	2.99818e-19	5.88731	0.00174832	0.0391812										4.99721	1.40809e-09	0.00927275	5.78205	4.2676e-07	0.00900107
P	3.02057	4.38239e-13	2.05749	0.0183396	0.0267087							1.19791	0.179905	1.57411e-05
Q	2.52943	1.09847e-18										1.59696	0.00100154	0.00152613	2.86878	1.51184e-08	0.0323031										1.5136	0.0152097	0.0290718
R	19.2445	2.98678e-19	10.2881	4.71933e-05	0.00994445							6.62788	8.76424e-07	1.83451e-05	26.6727	3.64415e-13	0.000127546							17.1473	2.34897e-05	0.0308514
S	1.89088	1.22886e-10							1.30886	0.0682926	0.0297626
T	3.39601	3.36727e-18
V	2.5023	6.09669e-22							1.97713	1.14666e-05	0.0462409				3.17566	2.25765e-08	0.000497373										1.72741	0.00254054	0.0253653
W	2.81094	8.60665e-13							1.95414	0.000431824	0.0295281	1.98558	0.00076978	0.00925438							2.22099	0.000602444	0.0291721
Y	2.02966	4.96816e-14	2.5775	0.00621753	0.0189392																			1.33048	0.00614126	0.00541552
Orn	1.79176	5.17314e-06	2.78068	0.0252937	0.00578833				0.793722	0.329079	0.00139775	3.73018	0.0022707	0.0271701										0.663458	0.0967303	0.000281942
Citru	1.89346	2.4737e-06	2.75046	0.0129393	0.00636685	4.19196	0.0988853	0.00844717																			0.62838	0.169286	0.000556391
Fum	1.25341	0.0088046										0.801152	0.100324	0.0138862
Mal	2.01755	1.73672e-09										0.65676	0.0132951	2.20934e-07				1.20791	0.151239	0.0125169
Aco	1.23515	0.0866617	2.68163	0.0956865	0.0299246	2.78262	0.0432283	0.0188272
2OG	5.31539	1.02394e-19	8.43256	0.000527604	0.000961594	9.61611	0.000539084	0.000860707				1.09314	0.539114	3.0879e-10
Suc	1.38229	2.26047e-05	2.1496	0.0145552	0.0256983							0.857589	0.237943	0.00143078													0.918972	0.665564	0.0259412
Cit	2.33151	3.33756e-11										0.962836	0.814226	1.68179e-05	2.99472	1.47501e-10	0.0244972
Pi	0.3172	3.48791e-26	0.314023	3.97133e-05	0.00386143																						0.161921	6.78659e-09	5.27033e-05
B			roots +Pi -Fe / +Pi+Fe
	Col-0		pho1			bhlh32			phl1			phr1			spx1			bhlh104			brutus			fit			pye
	response +Pi-Fe / +Pi+Fe	P value +Pi -Fe / +Pi+Fe t-test	response +Pi-Fe / +Pi+Fe	P value +Pi -Fe / +Pi+Fe t-test	P value response pho1 vs response Col-0 two way ANOVA	response +Pi-Fe / +Pi+Fe	P value +Pi -Fe / +Pi+Fe t-test	P value response bhlh32 vs response Col-0 two way ANOVA	response +Pi-Fe / +Pi+Fe	P value +Pi -Fe / +Pi+Fe t-test	P value response phl1 vs response Col-0 two way ANOVA	response +Pi-Fe / +Pi+Fe	P value +Pi -Fe / +Pi+Fe t-test	P value response phr1 vs response Col-0 two way ANOVA	response +Pi-Fe / +Pi+Fe	P value +Pi -Fe / +Pi+Fe t-test	P value response spx1 vs response Col-0 two way ANOVA	response +Pi-Fe / +Pi+Fe	P value +Pi -Fe / +Pi+Fe t-test	P value response bhlh104 vs response Col-0 two way ANOVA	response +Pi-Fe / +Pi+Fe	P value +Pi -Fe / +Pi+Fe t-test	P value response brutus vs response Col-0 two way ANOVA	response +Pi-Fe / +Pi+Fe	P value +Pi -Fe / +Pi+Fe t-test	P value response fit vs response Col-0 two way ANOVA	response +Pi-Fe / +Pi+Fe	P value +Pi -Fe / +Pi+Fe t-test	P value response pye vs response Col-0 two way ANOVA
A	0.842879	0.00122428										0.681292	0.00749435	0.0478862				1.11238	0.423153	0.027506				2.65009	0.00018898	1.11022e-16
C	0.848939	0.00842943																						1.4889	0.0171435	9.75727e-05	0.65841	0.0278342	0.00603768
D	0.854875	0.00647671
E	0.945731	0.449131																1.21041	0.0372615	0.0499207
F	0.974642	0.86009
G	0.793583	0.00155848							0.587494	0.0178358	0.011552													1.63653	0.00302097	3.64904e-09
H	0.720489	7.04152e-06	1.08612	0.584243	0.0133609				0.55651	0.0154426	0.0386028							1.35033	0.0187954	7.7967e-05				1.88034	0.00205301	1.01188e-09	0.552758	0.00228072	0.021958
I	1.04276	0.351115
K	0.878302	0.0327436																						1.24458	0.127791	0.0162772
L	1.01029	0.616855																						1.66367	0.0119948	0.00102655
M	0.856738	0.00657593																1.14374	0.310272	0.0184997				1.2682	0.0261941	0.000477972
N	0.906351	0.312581																						2.89738	1.57638e-05	3.45279e-14	0.664863	0.00743074	0.0311847
P	0.759967	5.68048e-07	1.00232	0.983521	0.0220686																			1.28661	0.0133465	3.06693e-06
Q	0.926499	0.236336				0.568227	0.00188257	0.000134384				0.742026	0.00570971	0.0103862										1.85313	0.00872501	4.03039e-07	0.66567	0.0298403	0.00069583
R	0.989066	0.981067																						2.00444	0.000308377	0.000193128
S	0.829606	0.000937816																1.11281	0.223006	0.00983502				1.44927	0.00252529	8.06273e-08
T	0.839317	0.00276348				0.598183	0.00254557	0.00155556																1.36069	0.022681	9.58986e-05	0.638926	0.0133518	0.00159293
V	0.9742	0.817982																						1.5957	0.00179901	0.000751739
W	0.84859	0.0140159																									0.61421	0.106977	0.049974
Y	0.954364	0.741983																									0.586356	0.00274902	0.0319047
Orn	0.968912	0.879943
Citru	0.79691	0.0056152													1.38996	0.0268401	0.000433181	1.66873	0.0611313	8.88476e-05				1.38338	0.113927	0.000781842	0.535056	0.0354945	0.00212659
Fum	0.956412	0.636864				1.60424	0.119915	0.0128071																1.49471	0.00552296	0.00745189
Mal	1.15527	0.0126164	1.59177	0.0137372	0.0436476																			0.620266	0.0061762	0.00248703
Aco	0.803072	0.0343912				1.52798	0.309419	0.0235255	1.44194	0.00401286	0.00608858				1.41904	0.00836668	0.00653003	1.42549	0.199536	0.0323846
2OG	0.948225	0.629144
Suc	0.907749	0.158397	1.25816	0.0991276	0.0208721																			1.82231	0.0025704	9.25275e-08
Cit	2.12755	1.15304e-17																						1.19648	0.121533	2.4741e-06
Pi	0.937705	0.448415
C			roots -Pi -Fe / -Pi+Fe
	Col-0		pho1			bhlh32			phl1			phr1			spx1			bhlh104			brutus			fit			pye
	response -Pi-Fe / -Pi+Fe	P value -Pi -Fe / -Pi+Fe t-test	response -Pi-Fe / -Pi+Fe	P value -Pi -Fe / -Pi+Fe t-test	P value response pho1 vs response Col-0 two way ANOVA	response -Pi-Fe / -Pi+Fe	P value -Pi -Fe / -Pi+Fe t-test	P value response bhlh32 vs response Col-0 two way ANOVA	response -Pi-Fe / -Pi+Fe	P value -Pi -Fe / -Pi+Fe t-test	P value response phl1 vs response Col-0 two way ANOVA	response -Pi-Fe / -Pi+Fe	P value -Pi -Fe / -Pi+Fe t-test	P value response phr1 vs response Col-0 two way ANOVA	response -Pi-Fe / -Pi+Fe	P value -Pi -Fe / -Pi+Fe t-test	P value response spx1 vs response Col-0 two way ANOVA	response -Pi-Fe / -Pi+Fe	P value -Pi -Fe / -Pi+Fe t-test	P value response bhlh104 vs response Col-0 two way ANOVA	response -Pi-Fe / -Pi+Fe	P value -Pi -Fe / -Pi+Fe t-test	P value response brutus vs response Col-0 two way ANOVA	response -Pi-Fe / -Pi+Fe	P value -Pi -Fe / -Pi+Fe t-test	P value response fit vs response Col-0 two way ANOVA	response -Pi-Fe / -Pi+Fe	P value -Pi -Fe / -Pi+Fe t-test	P value response pye vs response Col-0 two way ANOVA
A	1.07816	0.402595	0.644128	0.0198454	0.0372517																			1.82439	0.00150833	0.00345219
C	0.715101	1.56007e-05	0.498053	0.000267104	0.0453829
D	0.900528	0.111144																									1.31784	0.0209885	0.0102723
E	0.892692	0.0429009										1.2859	0.0420465	0.0044677													1.29473	0.0278956	0.00530467
F	0.749443	0.000175244
G	0.855807	0.169324
H	0.519824	5.84964e-09																						1.12239	0.327957	0.00452892
I	0.633475	2.35197e-08													0.535704	4.23115e-05	0.0240318
K	0.358571	4.7036e-19																						0.803024	0.22031	0.00018873
L	0.545917	4.09587e-12													0.478291	0.000152127	0.0143117							0.831493	0.294989	0.0101375
M	0.77567	0.000203992																						1.20201	0.165559	0.0162408
N	0.553105	5.43223e-12	0.304049	0.00278022	0.00424891				0.36765	2.26034e-06	0.047331	0.379382	0.000121504	0.03879				0.434472	5.09933e-05	0.0269334				0.956917	0.56595	0.00524663
P	0.562055	1.00849e-07										0.822967	0.122291	0.00956557
Q	0.776231	0.000210603							0.56738	1.61162e-05	0.0444888
R	0.592004	1.97407e-07
S	0.775054	0.000963405
T	0.725937	1.42538e-05	0.493537	0.000144204	0.0462477																			0.824337	0.108458	0.0127659
V	0.660646	5.88859e-10													0.56459	0.000162521	0.0198694							0.94146	0.691018	0.0455751
W	0.453391	1.32853e-10																			0.719867	0.0320505	0.0181293
Y	0.511224	4.27404e-13										0.699875	0.0677097	0.0419029							0.744292	0.2317	0.0366904	1.05913	0.535211	2.64689e-06
Orn	0.660585	0.000206002
Citru	0.577568	3.44198e-05				0.27299	0.116221	0.00913208				0.970146	0.79	0.0213126													1.14179	0.537766	0.026841
Fum	1.08026	0.417622
Mal	1.74363	2.99532e-09																						1.15813	0.449814	0.0151187
Aco	0.854117	0.24476
2OG	0.922372	0.448951	0.591892	0.0602525	0.0324608
Suc	0.848803	0.0389553																									1.47395	0.27921	0.0137541
Cit	1.92291	4.55702e-10										1.96216	7.3585e-05	0.0343096										1.288	0.140394	0.00671013
Pi	0.715125	0.00483768

## Sheet: Dataset S8 
Dataset S8. Metabolite changes in shoots of Col-0 plants, pho1 plants, and mutants with impaired expression of Pi and Fe deficiency response regulators. A: response to Pi deficiency in the presence of Fe (-Pi+Fe vs +Pi+Fe); B: Fe deficiency response in the presence of Pi (+Pi-Fe vs +Pi+Fe; C: response to combined Pi and Fe deficiency compared to Pi deficiency (-Pi-Fe vs –Pi+Fe). After an initial …
SHOOTS
A			shoots -Pi +Fe / +Pi+Fe
	Col-0		pho1			bhlh32			phl1			phr1			spx1			bhlh104			brutus			fit			pye
	response -Pi+Fe / +Pi+Fe	P value -Pi +Fe / +Pi+Fe t-test	response -Pi+Fe / +Pi+Fe	P value -Pi +Fe / +Pi+Fe t-test	P value response pho1 vs response Col-0 two way ANOVA	response -Pi+Fe / +Pi+Fe	P value -Pi +Fe / +Pi+Fe t-test	P value response bhlh32 vs response Col-0 two way ANOVA	response -Pi+Fe / +Pi+Fe	P value -Pi +Fe / +Pi+Fe t-test	P value response phl1 vs response Col-0 two way ANOVA	response -Pi+Fe / +Pi+Fe	P value -Pi +Fe / +Pi+Fe t-test	P value response phr1 vs response Col-0 two way ANOVA	response -Pi+Fe / +Pi+Fe	P value -Pi +Fe / +Pi+Fe t-test	P value response spx1 vs response Col-0 two way ANOVA	response -Pi+Fe / +Pi+Fe	P value -Pi +Fe / +Pi+Fe t-test	P value response bhlh104 vs response Col-0 two way ANOVA	response -Pi+Fe / +Pi+Fe	P value -Pi +Fe / +Pi+Fe t-test	P value response brutus vs response Col-0 two way ANOVA	response -Pi+Fe / +Pi+Fe	P value -Pi +Fe / +Pi+Fe t-test	P value response fit vs response Col-0 two way ANOVA	response -Pi+Fe / +Pi+Fe	P value -Pi +Fe / +Pi+Fe t-test	P value response pye vs response Col-0 two way ANOVA
A	1.53046	1.40553e-05																									1.02597	0.811026	0.0417544
C	2.55806	2.09634e-19	2.96976	9.0141e-06	6.46592e-05							3.65155	5.10807e-11	0.000346046
D	1.26997	2.43592e-07										1.88185	0.000153073	0.00029359	1.66493	6.20832e-07	0.00850053							1.66884	5.77878e-05	0.0250021
E	1.92448	1.96049e-19	1.86081	4.39321e-05	0.014076
F	3.54767	8.74751e-15	3.88481	0.000276221	0.00535774							1.60162	0.013342	0.000900376
G	4.02687	1.79789e-12	3.01766	0.000411872	0.00121303							1.95658	0.0825932	0.00845784
H	3.83483	9.36673e-24	2.32997	0.0351909	0.00693186							2.62316	0.00981038	0.017558	3.76575	0.00635548	0.0085161				1.81736	0.000319026	7.14084e-05	3.26625	1.80987e-08	0.00389326	1.53776	0.0558494	9.07427e-05
I	2.44416	9.18571e-12										3.68159	0.000330118	0.0224905
K	2.365	4.62617e-13	2.31589	0.00150531	2.09625e-05													3.11136	0.000273493	0.011257
L	2.88935	8.90255e-12
M	1.80629	2.83843e-16				1.3138	0.108178	0.0309738				1.40625	0.0170213	0.0130802							1.17335	0.10196	0.00185703				1.1727	0.0671818	0.00115966
N	2.22607	5.56788e-18	2.0771	1.28152e-05	2.68875e-09							4.51052	9.6014e-10	7.11653e-14													1.55395	0.00263805	0.0139892
P	5.62134	3.02962e-17	3.59183	0.00886928	1.19166e-05	7.6753	1.1219e-05	0.0495162				0.962622	0.735027	5.61682e-07							3.28412	0.000259412	0.0232134				3.64492	0.00289823	0.0414415
Q	3.35528	1.97575e-23	3.74745	8.49373e-07	0.00445988				4.23205	4.7441e-10	0.0107853	6.85019	3.00301e-10	4.44089e-16	2.54632	3.78747e-08	0.0224096							2.53624	7.71581e-06	0.0317582	2.0067	1.39032e-05	0.00686421
R	31.9735	1.29023e-16	37.2359	7.18341e-06	0.0012103							20.2888	1.06577e-10	0.00800627													15.4171	0.0128166	0.0120586
S	2.55174	5.36868e-19	2.52848	1.22593e-05	0.0325323							1.6836	0.00689781	0.00105034
T	2.61505	2.34113e-20	2.83113	4.66136e-06	0.00574184	2.84446	0.00054713	0.0398174				3.63309	5.40223e-11	0.000634119
V	1.95766	3.62796e-16	1.94842	1.54302e-05	0.00521053																						1.35536	0.0617877	0.011302
W	8.60526	3.15784e-12	7.26327	0.000554446	0.000850933							1.77028	0.00650233	0.00301753													3.19475	0.00887809	0.00474154
Y	7.22102	1.41856e-10	3.0796	7.31439e-06	0.012388				3.89023	3.60161e-06	0.0480683	2.11969	0.0137668	0.000235975
Orn	4.09048	1.04816e-07																4.14861	3.60144e-06	0.0429581
Citru	2.97263	1.55142e-08							7.08743	1.55368e-05	0.000457746	0.506089	0.000398626	0.000849057	1.60735	0.00537791	0.0297257				1.5371	0.0166014	0.0459765				1.05516	0.691072	0.00591933
Fum	3.27666	1.63928e-14	2.84008	0.0103174	0.000579162				1.62863	0.00546082	0.00204023	0.975025	0.809398	3.28931e-06
Mal	3.98445	4.45991e-27	5.26583	0.000326739	5.2444e-05							2.11849	7.93078e-05	1.22166e-06	5.81469	4.91897e-09	0.00372479							3.76091	2.22677e-09	0.0477112
Aco	0.99068	0.889833	1.82769	0.0378894	0.00254974																			1.81929	0.00553353	0.00215897
2OG	2.53467	1.86217e-11	2.76265	2.2636e-06	6.42336e-11							0.681617	0.0666091	8.54293e-06													3.09115	0.0121967	0.0234766
Suc	2.40384	7.74586e-18							2.07834	0.00204376	0.0145389	1.75882	2.0185e-05	0.0413204
Cit	1.96156	2.76804e-17										1.53601	0.0170371	0.0086773
Pi	0.248432	1.1622e-24	0.695736	0.00715712	8.9999e-11							0.316088	0.000282001	0.00094025	0.173905	0.000310683	0.0170307				0.156465	0.00182924	0.00283255
B			shoots +Pi -Fe / +Pi+Fe
	Col-0		pho1			bhlh32			phl1			phr1			spx1			bhlh104			brutus			fit			pye
	response +Pi-Fe / +Pi+Fe	P value +Pi -Fe / +Pi+Fe t-test	response +Pi-Fe / +Pi+Fe	P value +Pi -Fe / +Pi+Fe t-test	P value response pho1 vs response Col-0 two way ANOVA	response +Pi-Fe / +Pi+Fe	P value +Pi -Fe / +Pi+Fe t-test	P value response bhlh32 vs response Col-0 two way ANOVA	response +Pi-Fe / +Pi+Fe	P value +Pi -Fe / +Pi+Fe t-test	P value response phl1 vs response Col-0 two way ANOVA	response +Pi-Fe / +Pi+Fe	P value +Pi -Fe / +Pi+Fe t-test	P value response phr1 vs response Col-0 two way ANOVA	response +Pi-Fe / +Pi+Fe	P value +Pi -Fe / +Pi+Fe t-test	P value response spx1 vs response Col-0 two way ANOVA	response +Pi-Fe / +Pi+Fe	P value +Pi -Fe / +Pi+Fe t-test	P value response bhlh104 vs response Col-0 two way ANOVA	response +Pi-Fe / +Pi+Fe	P value +Pi -Fe / +Pi+Fe t-test	P value response brutus vs response Col-0 two way ANOVA	response +Pi-Fe / +Pi+Fe	P value +Pi -Fe / +Pi+Fe t-test	P value response fit vs response Col-0 two way ANOVA	response +Pi-Fe / +Pi+Fe	P value +Pi -Fe / +Pi+Fe t-test	P value response pye vs response Col-0 two way ANOVA
A	0.772895	5.06016e-05				0.53217	0.0428215	0.020146																2.68282	0.00193523	6.43929e-15
C	0.855537	2.6688e-06																						1.26931	0.139147	8.35104e-05
D	0.867732	2.43724e-05																						0.499165	0.000348401	0.000810774
E	1.01346	0.713374	0.761178	0.00363657	0.000477977	0.850315	0.0156186	0.0360065
F	1.0871	0.164213				1.31258	0.0299203	0.00518564																1.49203	0.00263541	0.0176233
G	0.781901	0.00639118																			1.50692	0.277684	0.00639824
H	1.22213	0.135705																			0.501153	0.000350995	0.00921158	2.40944	1.32384e-08	0.00641784
I	1.13129	0.140814				2.20511	0.00254716	2.11682e-07																1.87251	0.000155043	0.0281092
K	1.12605	0.127161				1.55675	0.0161785	0.000271579							1.57772	0.020569	0.0175881
L	1.22932	0.0445339				1.92397	0.0114388	0.000227122																2.09076	0.00021749	0.0284614
M	0.937017	0.147368				0.664819	0.0383802	0.00616178
N	1.1545	0.00575652				1.53659	5.18173e-05	0.000231947							1.45578	0.0202998	0.0271309							2.5715	0.000305585	7.47122e-11
P	0.831562	2.99849e-06													0.989565	0.85629	0.0312038
Q	0.900253	0.00975584	1.13505	0.311856	0.0176806							0.708286	0.00311657	0.0243247							0.716538	0.00289688	0.0152653	2.54886	1.24417e-05	0
R	1.18913	0.0867437				2.45402	0.00231371	9.8514e-08																2.25299	0.000413619	0.00378284
S	0.862603	0.0042285	0.533786	0.000895499	1.79542e-06																0.666486	0.151991	0.0393483	1.84114	0.00152675	5.29244e-11
T	0.949433	0.171455
V	0.987986	0.854937				1.46474	0.00466193	0.000309636																1.7698	0.000491723	0.000350971
W	1.03775	0.593277				1.67956	0.049534	0.000895648																2.57263	4.43821e-07	7.06499e-10
Y	1.37096	0.00285961							0.801004	0.100217	0.0274397	0.695134	0.086784	0.0109244							0.765083	0.134575	0.00536245				0.71258	0.119276	0.000870992
Orn	1.27474	0.0607425	0.68908	0.156803	0.00668935
Citru	0.719572	7.61797e-08													1.02852	0.84218	0.0101594
Fum	0.995591	0.965152
Mal	0.817747	0.000104599
Aco	0.791087	7.96059e-06																						1.23641	0.407596	0.00418805
2OG	0.886392	0.15828				0.587139	0.00324916	0.00987832				0.514049	0.00855336	0.0410542
Suc	0.906258	0.120764																									0.677416	0.0416413	0.0248272
Cit	0.849826	8.53747e-05				0.642145	0.000408008	0.0118381
Pi	1.03261	0.704468				0.661936	1.93168e-05	0.0274354																1.9691	0.0125851	4.05344e-05
C			shoots -Pi -Fe / -Pi+Fe
	Col-0		pho1			bhlh32			phl1			phr1			spx1			bhlh104			brutus			fit			pye
	response +Pi-Fe / +Pi+Fe	P value +Pi -Fe / +Pi+Fe t-test	response +Pi-Fe / +Pi+Fe	P value +Pi -Fe / +Pi+Fe t-test	P value response pho1 vs response Col-0 two way ANOVA	response +Pi-Fe / +Pi+Fe	P value +Pi -Fe / +Pi+Fe t-test	P value response bhlh32 vs response Col-0 two way ANOVA	response +Pi-Fe / +Pi+Fe	P value +Pi -Fe / +Pi+Fe t-test	P value response phl1 vs response Col-0 two way ANOVA	response +Pi-Fe / +Pi+Fe	P value +Pi -Fe / +Pi+Fe t-test	P value response phr1 vs response Col-0 two way ANOVA	response +Pi-Fe / +Pi+Fe	P value +Pi -Fe / +Pi+Fe t-test	P value response spx1 vs response Col-0 two way ANOVA	response +Pi-Fe / +Pi+Fe	P value +Pi -Fe / +Pi+Fe t-test	P value response bhlh104 vs response Col-0 two way ANOVA	response +Pi-Fe / +Pi+Fe	P value +Pi -Fe / +Pi+Fe t-test	P value response brutus vs response Col-0 two way ANOVA	response +Pi-Fe / +Pi+Fe	P value +Pi -Fe / +Pi+Fe t-test	P value response fit vs response Col-0 two way ANOVA	response +Pi-Fe / +Pi+Fe	P value +Pi -Fe / +Pi+Fe t-test	P value response pye vs response Col-0 two way ANOVA
A	0.954094	0.748731
C	0.693106	1.2226e-06	0.504654	0.000573482	0.000125017																			0.328852	0.000169555	0.0255002
D	0.910289	0.109716																						0.384949	2.11641e-07	3.52017e-05
E	0.885657	0.0592864
F	0.746542	0.0138188	0.682209	0.2961	0.0265516																			0.308396	0.0127467	0.0184821
G	1.05963	0.680225	1.27836	0.381152	0.000107819
H	0.601505	5.1374e-07
I	0.750705	0.0343684
K	0.786225	0.03553	0.58741	0.0134324	0.000154384
L	0.683725	0.00448329
M	0.695054	9.67355e-08
N	0.933113	0.402439	0.666803	0.00328928	3.23403e-08							0.648835	4.57994e-05	0.000605121
P	0.445989	5.72424e-08	0.347059	0.023844	0.00807114							0.880603	0.321892	0.00437353
Q	0.881207	0.161921										0.596153	2.56561e-05	0.000118362
R	0.559079	0.000278949
S	0.689449	5.35284e-05
T	0.733682	7.64051e-05	0.505871	0.000209815	0.00301781
V	0.749983	0.000237691	0.586312	2.78557e-05	0.00260731
W	0.321795	2.18664e-07	0.288937	0.00249775	0.0071206							0.558808	0.00928206	0.0151911
Y	0.508624	0.000556832
Orn	0.640452	0.0124676																0.389928	3.75159e-05	0.0230445				0.223468	0.000951007	0.0416593
Citru	0.555915	0.00182135																						0.161595	0.0418679	0.0282486
Fum	0.564487	2.1332e-05
Mal	0.562731	1.56472e-11										0.750456	0.257544	0.0126883	0.396463	1.53031e-05	0.01247
Aco	0.758013	0.000995303	0.546915	0.0505878	0.0268167																			0.36256	0.00293595	0.0136789
2OG	0.372	3.70919e-12	0.394464	1.95637e-08	8.40795e-11							0.634066	0.108646	0.000878235													0.263195	0.00452538	5.412e-12
Suc	0.502458	8.32886e-13										0.77208	0.0273329	0.0179405
Cit	0.885796	0.0847205																						0.425612	4.62274e-06	0.0156576
Pi	0.671982	0.000222315

## Sheet: Dataset S9 
Dataset S9. Average metabolite concentrations in nmol/mg-1 FW in roots and shoots of Col-0 plants grown under nutrient sufficient conditions (+Pi+Fe), +Pi: 500 µM, +Fe: 50 µM. Orn: ornithine; Citru: citrulline; Fum: fumarate; Mal: malate; Aco: aconitate; 2OG: 2-oxoglutarate; Suc: succinate; Cit: citrate. SE: standard error.
	roots		shoots
	Average	SE (n≥30)	Average	SE (n≥27)
A	0.7056	0.0572487	0.918016	0.0629804
C	0.635791	0.0571034	0.354955	0.0160718
D	1.60654	0.16843	2.62384	0.124404
E	2.47126	0.238946	2.42839	0.0870255
F	0.0688866	0.00344543	0.047673	0.00235776
G	0.334331	0.0330636	0.170275	0.0141934
H	0.605878	0.0807166	0.352165	0.0572114
I	0.18188	0.0142335	0.0852861	0.00457594
K	0.449321	0.0374509	0.278545	0.0200743
L	0.368554	0.0269422	0.109876	0.00811393
M	0.047694	0.00529615	0.0212114	0.000959799
N	0.793655	0.067549	0.61339	0.0322405
P	0.262577	0.0254542	0.223606	0.0084995
Q	2.49707	0.244919	1.69606	0.0709718
R	0.0865884	0.00451559	0.120839	0.00787343
S	1.00587	0.087624	0.560985	0.0270168
T	0.656927	0.0583235	0.360975	0.0151407
V	0.221322	0.0144019	0.129165	0.00692939
W	0.0355581	0.00272327	0.014368	0.000705575
Y	0.328767	0.0585087	0.0902649	0.00928871
Orn	0.170434	0.0158684	0.0547133	0.00743326
Citru	0.033476	0.00308952	0.102689	0.00767199
Fum	0.456449	0.0322769	13.3344	0.999246
Mal	6.52276	0.567756	6.60333	0.35622
Aco	0.117199	0.0157006	0.154538	0.00845444
2OG	0.0237479	0.00193942	0.0129767	0.000703181
Suc	0.744938	0.0624667	0.58812	0.0331727
Cit	7.33594	0.716651	12.746	0.572897
Pi	10.713	0.977194	7.65382	0.47345

## Sheet: Dataset S10
Dataset S10. Metabolite concentrations (nmol mg-1) and normalized metabolite levels in roots of all genotypes and treatments. Data are sorted according to the experiments.
ROOTS
nmol mg-1
genotype	Col0	Col0	Col0	Col0	Col0	Col0	Col0	Col0	Col0	Col0	Col0	Col0	Col0	Col0	Col0	Col0	bhlh32	bhlh32	bhlh32	bhlh32	bhlh32	bhlh32	bhlh32	bhlh32	bhlh32	bhlh32	bhlh32	bhlh32	bhlh32	bhlh32	bhlh32	bhlh32	Col0	Col0	Col0	Col0	Col0	Col0	Col0	Col0	Col0	Col0	Col0	Col0	Col0	Col0	Col0	Col0	phr1
treatment	+Pi+Fe	+Pi+Fe	+Pi+Fe	+Pi+Fe	-Pi+Fe	-Pi+Fe	-Pi+Fe	-Pi+Fe	+Pi-Fe	+Pi-Fe	+Pi-Fe	+Pi-Fe	-Pi-Fe	-Pi-Fe	-Pi-Fe	-Pi-Fe	+Pi+Fe	+Pi+Fe	+Pi+Fe	+Pi+Fe	-Pi+Fe	-Pi+Fe	-Pi+Fe	-Pi+Fe	+Pi-Fe	+Pi-Fe	+Pi-Fe	+Pi-Fe	-Pi-Fe	-Pi-Fe	-Pi-Fe	-Pi-Fe	+Pi+Fe	+Pi+Fe	+Pi+Fe	+Pi+Fe	-Pi+Fe	-Pi+Fe	-Pi+Fe	-Pi+Fe	+Pi-Fe	+Pi-Fe	+Pi-Fe	+Pi-Fe	-Pi-Fe	-Pi-Fe	-Pi-Fe	-Pi-Fe	+Pi+Fe
experiment # (S#) and replicate # (R#)	Set1-R1	Set1-R2	Set1-R3	Set1-R4	Set1-R1	Set1-R2	Set1-R3	Set1-R4	Set1-R1	Set1-R2	Set1-R3	Set1-R4	Set1-R1	Set1-R2	Set1-R3	Set1-R4	Set1-R1	Set1-R2	Set1-R3	Set1-R4	Set1-R1	Set1-R2	Set1-R3	Set1-R4	Set1-R1	Set1-R2	Set1-R3	Set1-R4	Set1-R1	Set1-R2	Set1-R3	Set1-R4	Set1-R5	Set1-R6	Set1-R7	Set1-R8	Set1-R5	Set1-R6	Set1-R7	Set1-R8	Set1-R5	Set1-R6	Set1-R7	Set1-R8	Set1-R5	Set1-R6	Set1-R7	Set1-R8	Set1-R5
A	1.73459	1.79008	1.31947	1.44699	1.36386	1.38225	0.928044	0.821758	1.169	0.620433	1.07332	0.474679		1.39824	1.79473	1.11791	1.35204	0.897796	0.501722	1.05383	1.10986	0.869338	0.723365	1.24582		0.442677	0.600595	0.597246	1.37979	1.13338	0.895864	1.22427	0.565786	0.531502	0.514168	0.543723	0.736152	0.731259	0.731869	0.643478	0.364166	0.490203	0.544294	0.37197	0.492632	0.629027	0.595175	0.684836	0.767506
C	0.855363	0.947832	0.694701	0.733427	1.96794	1.61045	1.65631	1.65439	0.74539	0.456178	0.698805	0.360667		1.43417	1.83997	1.15974	1.46099	0.965941	0.520782	0.896948	1.60084	1.85276	1.40524		0.882512	0.550011	0.755816	0.770096	1.26329	1.31489	1.11262	1.456	0.443752	0.450544	0.620521	0.563675	1.69387	1.76121	1.59638	2.02174	0.582982	0.495532	0.637838	0.61989	0.866325	1.46805	1.44824	1.33005	0.658347
D	1.62752	2.44608	1.93474	1.96883	1.65675	1.81187	1.46717	1.41139	1.80882	0.942563	2.07057	1.02067		1.5485	1.59404	1.09223		1.50515	1.05587	1.40268	1.46494	1.36188	1.18799	1.95155	2.15613	1.17577	1.27538	1.64461	1.34619	1.10819	1.10607	1.05824	1.0739	1.24601	1.41435	1.04674	0.785638	1.32853	0.976963	0.850947	1.25891	1.45464	1.26566	1.67963	0.91124	1.38742	1.08297	0.893459	1.22333
E	3.13218	4.04514	2.99112	3.20602	4.55317	4.51082	4.08277	3.83333	3.09124	1.92408	3.24738	2.10152		3.36083	3.65635	2.98092		2.54412	1.69967	2.60903	3.80431	4.41267	3.14938	4.73251	2.34994	1.77724	2.23782	2.71255	2.90664	3.23994	2.53101	2.74255	1.56558	1.81424	1.71483	1.31204	2.93615	3.00024	2.40166	2.50514	2.13724	1.95535	2.51147	2.44093	1.96596	3.00236	2.84988	2.41312	1.92712
F	0.0940875	0.0827897	0.0787563	0.0660552	0.0854432	0.0966097	0.0687227	0.0789951	0.0816362	0.040588		0.0528047		0.0704539	0.0749977	0.0594169	0.0833646	0.0770079	0.043459	0.0868327	0.087216	0.067562	0.0619074			0.0781442	0.0960391	0.123043	0.0843119	0.0683232	0.0620922	0.0574292		0.077542	0.0899562	0.0702974	0.0680975	0.148104	0.110178	0.0664579	0.0918933	0.0569367	0.0859854	0.0700133	0.0749788	0.0572919	0.051892	0.0657402	0.103681
G	0.40997	0.361894	0.323994	0.264853	0.641933	0.627998	0.43979	0.429566	0.356113	0.171865	0.569529		0.772015	0.511686	0.521062	0.357426	0.354095	0.274336	0.160629	0.354218	0.653477	0.37276	0.436157			0.164319	0.744257	0.2339	0.474839	0.394224	0.382948	0.904724		0.413005	0.487615	0.483193	0.341607	0.612366	0.740464	0.41157	0.479517	0.264945	0.365166	0.331021	0.369817	0.360274	0.381252	0.386786
H	0.507538	0.573478	0.481996	0.465995	1.08011	0.943866	0.867071	0.843203	0.386573	0.236461		0.235181		0.486187	0.548533	0.461639	0.738822	0.623227	0.288561	0.768781	0.827183	0.733337	0.42766			0.347899	0.353269	0.467487	0.573885	0.717773	0.780331	0.517682		0.280301	0.384127	0.367461		0.683554	0.707185	0.469054	0.270236	0.147645	0.190181	0.173882	0.243502	0.326976	0.313132	0.358823
I	0.218979	0.21058	0.176263	0.186472	0.512589	0.417375	0.459357	0.345206	0.261101	0.143887	0.328003	0.142981	0.547687	0.332734	0.416665	0.317659	0.303592	0.231278		0.284062	0.482156	0.36703	0.352923			0.284033	0.279487	0.260063	0.314179	0.283682	0.228829	0.310595	0.0932697	0.148884	0.141942	0.134907	0.320769	0.375404	0.287957	0.32874	0.208696	0.14346	0.212327	0.216662	0.145568	0.195582	0.17899	0.193911	0.142104
K	0.45696	0.546735	0.422434	0.359	1.70466	1.21508	1.19331	1.33667	0.52891	0.315271		0.381785	0.790039	0.589452	0.541741	0.565003	0.644885	0.59854	0.332262	0.440484	1.44324	1.17914	1.19231	1.79628		0.459178	0.384944	0.64573	0.467907	0.376058	0.490761	0.400417		0.308305	0.449364	0.357254	0.723304	1.15448	1.10952	0.74002	0.313937	0.226185		0.317194	0.310061	0.283313	0.227703	0.293472	0.330129
L	0.370621	0.409153	0.331796	0.307952	0.99926	0.859136	1.00408	0.859827	0.484356		0.50599	0.246744	1.22936	0.740367	0.742605	0.596889	0.748754	0.395246		0.582488	0.915531	0.827069	0.761062	1.34985	0.833848	0.510918	0.564045	0.670954	0.585285	0.616238	0.493637	0.661125	0.215788	0.273781	0.358539	0.28103	0.798063	0.866204	0.622588	0.753548	0.405654	0.346482	0.381575	0.417448	0.35029	0.42815	0.402665	0.435006	0.299988
M	0.0599771	0.0543907	0.0508403	0.0479747	0.109596	0.0977139	0.0868657	0.0907347	0.0495548	0.0277669		0.0260412		0.0656272	0.0777831	0.059317	0.061295	0.0486227	0.0272464	0.0646609	0.0848239	0.0808095	0.0734768	0.125497		0.0275479	0.0344033	0.0390808	0.0611568	0.0667367	0.0588221	0.0629491	0.0278499	0.0416088	0.0428481	0.040432	0.06396	0.0974712	0.0748737	0.0673788	0.0335189	0.0237477	0.0401157	0.0277579	0.0439833	0.0539995	0.0530379	0.0666811	0.0569628
N	0.971885	1.146	1.02355	0.876965	2.59221	2.39056	2.36612	2.51967	0.85996	0.429267	0.922416	0.546686	2.75786	1.49282	1.7695	1.4219		0.906215	0.702408	1.51721	1.99264	2.303	1.91203	3.01597	0.845711	0.761461	1.19443	0.932009	1.52378	1.602	1.46486	1.39702	0.488259	0.489326	0.507334	0.495498	1.72779	2.22011	1.99793	2.19396	0.78075	0.646934	0.621409	0.976005	0.823897	1.34213	1.53664	1.30123	0.56878
P	0.532796	0.48998	0.377733	0.44777	1.11257	0.867821	0.879985	0.71773	0.324827	0.182231	0.321646	0.184152	0.548853	0.434129	0.447416	0.412498		0.378723	0.236074	0.420022	0.976785	0.754872	0.637502	1.02303	0.410822	0.202074	0.263629	0.308563	0.218897	0.302202	0.24476	0.374321	0.168081	0.210775	0.221422	0.192062	0.520253	0.664909	0.426423	0.479516	0.162298	0.146739	0.188473	0.198191	0.185153	0.251951	0.260905	0.28153	0.239274
Q	2.36329	2.36134	1.80249	2.01153	4.40716	3.8389	3.54502	3.91731	1.90953	1.03501	1.76315	1.06513		2.3023	3.25942	2.73656	3.67445	2.18575		3.28601	3.51503	3.45643	2.74739	4.75909	1.39575	1.06828	1.30462	1.94985	2.76904	2.82787	2.51035	3.05181	1.32364	1.19867	1.44896	1.26724	3.42372	3.93118	3.64981	3.76515	1.60562	1.46484	1.66659	1.66565	2.094	3.8916	3.58285	4.05809	1.90891
R	0.106385	0.126799	0.087712	0.0975771	1.17949	1.4478	1.41334	1.23125	0.122421	0.0546058	0.105299	0.0534767	1.20969	0.945835	1.258	0.986398	0.167984	0.11085	0.0702881	0.139482	1.23516	1.24332	1.37748	1.80145	0.134545	0.140192	0.139698	0.148579	0.60829	0.893732	0.73162	1.04847	0.0644974	0.0575402	0.0771571	0.0592319	0.992584	1.16377	1.13872	1.1862	0.104934	0.0927909	0.100979	0.127394		0.606025	0.682663	0.780144	0.0546523
S	2.0256	1.41889	1.23165	1.22839	2.1748	1.87066	1.68566	1.4118	1.25363	0.670344	1.31299	0.691354	2.13953	1.40583	1.45807	1.10622	1.86785	1.16013	0.70416	1.76401	1.69468	1.33754	1.48146	2.51562		0.749828	1.01883	1.13466	1.2289	1.24962	1.17744	1.22052		0.787179	0.939716	0.696718	1.00555	1.53315	1.43647	1.08799	0.777043	0.604197	0.862265	0.723405	0.77447	0.953094	0.896946	1.05017	1.08663
T	0.873217	1.03556	0.924963	0.80741	2.11649	1.90211	1.85149	1.99255	0.786535	0.440899	0.744358	0.419119		1.38554	1.80837	1.31705	1.73088	0.916751		1.15585	1.88652	1.89037	1.62022	2.45994	0.852896	0.483459	0.725273	0.784937	1.30159	1.49442	1.25261	1.59272	0.431335	0.487294	0.570352	0.573181	1.58616	1.89847	1.46848	1.89951	0.554067	0.471479	0.538287	0.646083	0.842127	1.40182	1.46562	1.57749	0.582715
V	0.28191	0.320014	0.229457	0.234703	0.598168	0.549519	0.586195	0.431837	0.265299	0.164391		0.180931	0.724403	0.394545	0.544269	0.373745	0.453741	0.278857		0.401871	0.600321	0.496059	0.472741	0.789653	0.5237	0.274405	0.381674	0.349613	0.396829	0.40397	0.332084	0.421521	0.171249	0.273375	0.297867	0.249043	0.546493	0.629491	0.477472	0.5272	0.307568	0.229085	0.281678	0.357246	0.279361	0.331892	0.316914	0.306159	0.230884
W	0.0321273	0.0396593	0.0257811	0.0281054	0.0778268	0.0886095	0.059794	0.0655706	0.0271942	0.0124299		0.0217119	0.0676027	0.0420984	0.0433955	0.0368631	0.0401587	0.0383607	0.0182126	0.0437729	0.0692875	0.0565123	0.0600201	0.11358	0.0791659	0.0419855	0.0466551	0.0514124	0.0239365	0.0277826	0.0301932	0.0449649	0.0179686	0.0273627	0.0323146	0.0326374	0.0829209	0.0713491	0.0677832	0.0874144	0.0346332	0.0199803	0.0362805	0.0330308	0.0282333	0.0242712	0.0248017	0.0226785	0.0266091
Y	0.05405	0.0437607		0.045404	0.139241	0.0849101	0.0945276	0.141314	0.119074	0.0650761	0.148763	0.0442823		0.0751922	0.0614668	0.0481736	0.0959092	0.0730641	0.0358158	0.0344405	0.135011	0.0769814	0.0694605		0.158523	0.0923917		0.127456	0.0754554	0.0736092	0.0818893	0.0631767		0.684927	0.856761	0.785069	0.806882	1.30175	1.19267		0.459994	0.336453	0.465844	0.359727	0.401294	0.682622	0.497221	0.783857
Orn	0.147004	0.0841941	0.123095	0.0956064	0.179549		0.113916	0.108548	0.215871	0.0602461	0.328753	0.0727545	0.250212	0.206628	0.0911455		0.141302	0.124696	0.0730254	0.115751	0.232087	0.0682543	0.121623			0.0530757	0.0672515	0.154125	0.101119		0.0550198	0.0821074		0.360294	0.31261	0.3447	0.161863	0.557738	0.756262	0.19443	0.270239	0.158646	0.266837	0.161779	0.290053	0.181803	0.120294	0.356082
Citru	0.0312514	0.0307284	0.03443	0.0221778	0.0358215		0.0249273	0.0180106	0.0391025	0.0120659	0.0298615	0.0103202	0.0295309	0.026021	0.0167984	0.0150817	0.0387615	0.0420988	0.0223912	0.0441211	0.0251901	0.0192601	0.0252079		0.041414	0.0100291	0.0146278	0.0316682	0.0170004	0.0192489	0.0143493	0.0174443	0.02447	0.0255638	0.0262952	0.0232153		0.0491718	0.03946	0.0250666	0.014945	0.0234493	0.0217728	0.0258764	0.0208564	0.0229109	0.0215143	0.0252516	0.0498501
Fum	0.85151	0.836056	0.647371	0.582632	0.846402	0.755767	0.709853	0.440435	0.681313	0.549068	0.67578		0.749821	0.575761	0.521404	0.480825	0.87762	0.477208	0.4437	0.729118	0.701079	0.384282	0.565058	0.670268	0.398616	0.72044	0.315587	0.95059	0.602709	0.420859	0.404237	0.521613	0.48447	0.370435	0.309947	0.340643	0.525769	0.553007	0.398106	0.419078	0.646794	0.713922	0.511193	0.435709	0.317904	0.492398	0.483722	0.520263	0.385831
Mal	12.0897	15.2222	11.4165	12.0175	18.5654	19.3298	17.006		12.0924	7.9934	13.9132	6.25307		20.4338	23.7957	20.3098	10.9636	9.95715	6.93117	11.0541	15.3208	16.7161	12.4754	18.1964	6.94578	6.74014	7.42457	7.98681	16.5885	18.2958	15.3325	18.7787	5.58166	5.80398	6.09984	5.19141	13.3316	9.31553	10.704	10.2725	6.22875	4.6127	7.8461	7.77088	12.75	20.6493	21.4428	22.1245	4.1617
Aco	0.39392	0.243626	0.145052	0.109138	0.158045	0.111041	0.139589	0.0976254	0.0862679	0.0631293	0.105904	0.0570138		0.0721756	0.0931792	0.0727638	0.112272	0.0781733	0.0631246	0.0857546	0.11045	0.114041	0.10135	0.128561	0.0728642	0.0609307	0.0609184	0.0925407	0.074987	0.0697352	0.0646897	0.0660046		0.10292	0.0647699	0.0588802	0.0937389	0.0747432	0.0574805	0.0932934	0.0665938	0.0552789	0.0720455	0.0682702	0.0492862	0.06898	0.0870457	0.082915	0.0606574
2OG	0.043553	0.0492456	0.0378506	0.0346623	0.178223	0.206003	0.205492	0.0993828		0.0200433	0.0261618	0.0132887	0.111425	0.0563042	0.083638	0.058375	0.0524564	0.0337504	0.0321764	0.0522136	0.243084	0.234524	0.164984	0.236134	0.0218487	0.0230266	0.0230442	0.0282152	0.0763822	0.0894214	0.072638	0.0627306	0.0214866	0.0188839	0.0273463	0.0196362	0.172844	0.0937423	0.116741	0.181497	0.0329964	0.0175509	0.036555	0.0340761	0.0800073	0.132773	0.176955	0.182291	0.0209376
Suc	1.45261	1.82457	1.04809	1.27808	1.56471	1.19871	1.05546	0.769114	0.894048	0.555136	0.944957	0.401854		0.486706	0.587967	0.491815	1.68854	1.15635	0.853727	1.34027	1.01155	0.847058	0.612737	0.920954	0.546741	0.498963	0.533286	0.600656	0.515555	0.554166	0.477596	0.512578	0.559517	0.52767	0.525166	0.475576	1.0925	0.63631	0.667163	0.786503	0.486635	0.357958	0.58899	0.572914	0.461189	0.687341	0.648785	0.631165	0.460594
Cit	16.529	19.3092	14.4617	15.7656	20.5286	20.3634	20.3291	16.9708	24.2602	17.1206		16.5446		25.81	29.9205	26.2195	20.334	17.842		16.1209	20.4126	23.5417	17.3073	26.0748	19.24	17.184	15.3414	23.7992	22.5056	25.3213	20.9436	27.6405	5.68218	5.85423	5.82764	5.76647	13.3605	13.3977	10.5275	13.3826	15.5965	10.3229	16.8481	15.802	14.3804	22.4051	24.7156	23.7241	4.05655
Pi	14.6866	14.5227	12.9074	13.3153		3.75783	3.88979	3.76784	11.1365	7.1796	12.0722	5.88604		2.94645	2.52365	2.24705	18.5992	12.1518	9.09483	14.5171	2.60045	2.42254	2.25574	3.03881	11.7656	9.08142	10.0666	12.8964	2.19214	2.179	1.86015	2.19047	8.53286	6.86973	8.72642	7.33832	3.24407	2.78006	2.44648	2.39319	12.7046	10.1565	13.9237	13.567	1.5523	2.83066	1.09566	2.0257	9.69907
normalized to the average concentration of Col-0 +Pi+Fe in each experiment (formulas, no datapoint = 0)
genotype	Col0	Col0	Col0	Col0	Col0	Col0	Col0	Col0	Col0	Col0	Col0	Col0	Col0	Col0	Col0	Col0	bhlh32	bhlh32	bhlh32	bhlh32	bhlh32	bhlh32	bhlh32	bhlh32	bhlh32	bhlh32	bhlh32	bhlh32	bhlh32	bhlh32	bhlh32	bhlh32	Col0	Col0	Col0	Col0	Col0	Col0	Col0	Col0	Col0	Col0	Col0	Col0	Col0	Col0	Col0	Col0	phr1
treatment	+Pi+Fe	+Pi+Fe	+Pi+Fe	+Pi+Fe	-Pi+Fe	-Pi+Fe	-Pi+Fe	-Pi+Fe	+Pi-Fe	+Pi-Fe	+Pi-Fe	+Pi-Fe	-Pi-Fe	-Pi-Fe	-Pi-Fe	-Pi-Fe	+Pi+Fe	+Pi+Fe	+Pi+Fe	+Pi+Fe	-Pi+Fe	-Pi+Fe	-Pi+Fe	-Pi+Fe	+Pi-Fe	+Pi-Fe	+Pi-Fe	+Pi-Fe	-Pi-Fe	-Pi-Fe	-Pi-Fe	-Pi-Fe	+Pi+Fe	+Pi+Fe	+Pi+Fe	+Pi+Fe	-Pi+Fe	-Pi+Fe	-Pi+Fe	-Pi+Fe	+Pi-Fe	+Pi-Fe	+Pi-Fe	+Pi-Fe	-Pi-Fe	-Pi-Fe	-Pi-Fe	-Pi-Fe	+Pi+Fe
experiment # (S#) and replicate # (R#)	Set1-R1	Set1-R2	Set1-R3	Set1-R4	Set1-R1	Set1-R2	Set1-R3	Set1-R4	Set1-R1	Set1-R2	Set1-R3	Set1-R4	Set1-R1	Set1-R2	Set1-R3	Set1-R4	Set1-R1	Set1-R2	Set1-R3	Set1-R4	Set1-R1	Set1-R2	Set1-R3	Set1-R4	Set1-R1	Set1-R2	Set1-R3	Set1-R4	Set1-R1	Set1-R2	Set1-R3	Set1-R4	Set1-R5	Set1-R6	Set1-R7	Set1-R8	Set1-R5	Set1-R6	Set1-R7	Set1-R8	Set1-R5	Set1-R6	Set1-R7	Set1-R8	Set1-R5	Set1-R6	Set1-R7	Set1-R8	Set1-R5
A	1.10288	1.13816	0.83894	0.920018	0.867161	0.878854	0.590065	0.522487	0.743269	0.394481	0.682434	0.301809	0	0.889023	1.14112	0.710786	0.859647	0.570833	0.319003	0.67004	0.705668	0.552739	0.459927	0.79211	0	0.281461	0.381868	0.379738	0.877293	0.720622	0.569604	0.778408	1.0501	0.986466	0.954293	1.00915	1.36629	1.35721	1.35835	1.19429	0.675889	0.909814	1.01021	0.690374	0.914322	1.16747	1.10464	1.27105	1.42449
C	1.05884	1.1733	0.859958	0.907897	2.43608	1.99355	2.05032	2.04794	0.922706	0.564695	0.865039	0.446463	0	1.77534	2.27767	1.43563	1.80853	1.19572	0.644667	1.11032	1.98165	2.2935	1.73952	0	1.09245	0.680849	0.935612	0.953289	1.56381	1.62768	1.3773	1.80235	0.853989	0.867059	1.19417	1.08478	3.2598	3.38939	3.07219	3.89079	1.12193	0.953637	1.2275	1.19296	1.66722	2.82521	2.78709	2.55965	1.26697
D	0.816091	1.22654	0.970138	0.987232	0.830748	0.908528	0.735683	0.707715	0.906997	0.47263	1.03825	0.511796	0	0.776464	0.799301	0.547676	0	0.754732	0.529448	0.703348	0.734566	0.68289	0.595694	0.978569	1.08115	0.589567	0.639517	0.824659	0.675023	0.555683	0.554617	0.530635	0.898475	1.04247	1.18331	0.875747	0.6573	1.11151	0.817372	0.711941	1.05326	1.21702	1.05891	1.40526	0.762385	1.16078	0.906061	0.747508	1.0235
E	0.936764	1.20981	0.894576	0.958849	1.36175	1.34908	1.22106	1.14646	0.92452	0.575449	0.971217	0.628518	0	1.00515	1.09353	0.891527	0	0.760888	0.508335	0.780302	1.13778	1.31973	0.94191	1.41539	0.702813	0.531534	0.669281	0.811262	0.869311	0.968993	0.756969	0.820236	0.977467	1.13272	1.07065	0.81917	1.83317	1.87319	1.49947	1.56408	1.33438	1.22082	1.56803	1.52399	1.22744	1.87452	1.77931	1.50662	1.20319
F	1.16992	1.02944	0.979286	0.821355	1.06243	1.20128	0.854525	0.982256	1.0151	0.504687	0	0.656594	0	0.87605	0.93255	0.738813	1.03659	0.957546	0.540386	1.07971	1.08448	0.840092	0.769781	0	0	0.971675	1.19419	1.52996	1.04837	0.849558	0.772079	0.714097	0	0.978261	1.13488	0.886863	0.85911	1.86846	1.39	0.838425	1.15932	0.718307	1.08478	0.883279	0.945923	0.722788	0.654663	0.829371	1.30802
G	1.20516	1.06384	0.952425	0.778571	1.88705	1.84609	1.29282	1.26277	1.04684	0.50522	1.67421	0	2.26945	1.50417	1.53173	1.05071	1.04091	0.80645	0.472191	1.04127	1.92099	1.09578	1.28214	0	0	0.483039	2.18785	0.687583	1.39586	1.15888	1.12573	2.65956	0	0.895364	1.05711	1.04753	0.740578	1.32756	1.60527	0.892251	1.03956	0.57438	0.791652	0.717629	0.801734	0.781046	0.826525	0.838522	0
H	1.00056	1.13056	0.95021	0.918667	2.12934	1.86074	1.70935	1.6623	0.762093	0.466161	0	0.463638	0	0.958473	1.08138	0.910079	1.45652	1.22863	0.56887	1.51558	1.63072	1.44571	0.843091	0	0	0.68585	0.696437	0.921608	1.13136	1.41502	1.53835	1.02056	0	0.814916	1.11677	1.06832	0	1.98729	2.05599	1.36368	0.785656	0.429246	0.552913	0.505525	0.707931	0.950615	0.910366	1.0432	0
I	1.10555	1.06314	0.889887	0.941428	2.58787	2.10717	2.31913	1.74282	1.3182	0.726432	1.65597	0.721858	2.76507	1.67985	2.10359	1.60374	1.53273	1.16764	0	1.43412	2.43423	1.853	1.78178	0	0	1.43398	1.41103	1.31296	1.58617	1.43221	1.15527	1.56808	0.718838	1.14746	1.09396	1.03974	2.4722	2.89327	2.21931	2.53363	1.60844	1.10566	1.63642	1.66984	1.1219	1.50737	1.3795	1.49449	1.09521
K	1.02393	1.22509	0.946563	0.804423	3.81969	2.72268	2.67389	2.99512	1.18515	0.706439	0	0.855479	1.77027	1.3208	1.2139	1.26602	1.44502	1.34117	0.744511	0.987007	3.23392	2.64215	2.67166	4.02499	0	1.0289	0.862558	1.44691	1.04845	0.842647	1.09966	0.897228	0	0.829578	1.20914	0.961287	1.94624	3.10645	2.98546	1.99122	0.84473	0.60861	0	0.853495	0.834303	0.76233	0.612696	0.789665	0.888302
L	1.04435	1.15293	0.934951	0.867763	2.81576	2.42092	2.82936	2.42286	1.36484	0	1.4258	0.695286	3.46416	2.08624	2.09255	1.68194	2.10987	1.11374	0	1.64136	2.57983	2.33056	2.14456	3.80367	2.34966	1.43969	1.58939	1.89065	1.64924	1.73647	1.39099	1.86295	0.764436	0.969875	1.27013	0.995556	2.82716	3.06855	2.20553	2.66946	1.43704	1.22742	1.35174	1.47882	1.24091	1.51673	1.42645	1.54102	1.06271
M	1.12536	1.02055	0.953928	0.900161	2.05638	1.83343	1.62988	1.70248	0.929809	0.520996	0	0.488616	0	1.23138	1.45946	1.11298	1.15009	0.912319	0.51123	1.21325	1.59157	1.51625	1.37866	2.35472	0	0.516888	0.645517	0.733282	1.1475	1.2522	1.10369	1.18113	0.729348	1.08967	1.12213	1.05885	1.67502	2.55262	1.96083	1.76455	0.877809	0.621916	1.05057	0.726939	1.15186	1.41417	1.38898	1.74628	1.49177
N	0.967434	1.14075	1.01887	0.872948	2.58033	2.37961	2.35528	2.50813	0.856022	0.427301	0.918191	0.544182	2.74523	1.48599	1.7614	1.41538	0	0.902064	0.699191	1.51026	1.98351	2.29245	1.90327	3.00216	0.841838	0.757973	1.18896	0.92774	1.5168	1.59466	1.45815	1.39062	0.986174	0.988329	1.0247	1.0008	3.48975	4.48412	4.03537	4.43131	1.57694	1.30666	1.25511	1.97131	1.66409	2.7108	3.10366	2.62819	1.14881
P	1.15306	1.0604	0.817481	0.969052	2.40779	1.87812	1.90444	1.55329	0.702983	0.39438	0.696099	0.398538	1.18781	0.939531	0.968287	0.892717	0	0.819624	0.510905	0.909001	2.11393	1.63367	1.37967	2.21401	0.889091	0.437323	0.57054	0.667784	0.473732	0.654019	0.529704	0.810095	0.848531	1.06406	1.11781	0.969591	2.62641	3.35668	2.15273	2.42076	0.819335	0.740786	0.951475	1.00054	0.934716	1.27193	1.31714	1.42126	1.20793
Q	1.1071	1.10619	0.844392	0.942317	2.06457	1.79836	1.6607	1.8351	0.894535	0.484862	0.825963	0.498972	0	1.07853	1.5269	1.28197	1.72133	1.02393	0	1.53936	1.64665	1.6192	1.28704	2.22944	0.653851	0.500447	0.611162	0.913422	1.29718	1.32474	1.176	1.42965	1.0107	0.915272	1.10639	0.967635	2.61427	3.00175	2.7869	2.87498	1.22601	1.11852	1.27257	1.27185	1.59892	2.97153	2.73578	3.09866	1.4576
R	1.01689	1.21202	0.8384	0.932696	11.2742	13.8388	13.5095	11.769	1.17017	0.521952	1.00651	0.51116	11.5629	9.04082	12.0246	9.42854	1.60569	1.05956	0.671853	1.33325	11.8063	11.8843	13.1668	17.2192	1.28606	1.34003	1.33531	1.4202	5.81438	8.54279	6.99323	10.0218	0.998309	0.890624	1.19426	0.916808	15.3635	18.0131	17.6254	18.3603	1.62419	1.43624	1.56298	1.97185	0	9.38022	10.5664	12.0753	0.845924
S	1.37223	0.961221	0.834377	0.832167	1.47331	1.26727	1.14195	0.956422	0.849268	0.454123	0.889485	0.468356	1.44942	0.952378	0.987765	0.749408	1.26537	0.785929	0.477031	1.19502	1.14806	0.906111	1.00361	1.7042	0	0.507969	0.690201	0.768674	0.832517	0.84655	0.797656	0.826839	0	0.974387	1.1632	0.862412	1.24469	1.89777	1.77809	1.34674	0.961841	0.747888	1.06733	0.895446	0.958656	1.17976	1.11026	1.29993	1.34505
T	0.959276	1.13762	1.01612	0.886984	2.32508	2.08957	2.03396	2.18893	0.864052	0.484352	0.817718	0.460425	0	1.52209	1.98659	1.44685	1.90147	1.0071	0	1.26977	2.07244	2.07668	1.7799	2.70238	0.936952	0.531106	0.796752	0.862296	1.42987	1.6417	1.37606	1.74969	0.836665	0.945211	1.10632	1.1118	3.0767	3.68249	2.84843	3.6845	1.07473	0.914533	1.04412	1.25321	1.63348	2.71913	2.84289	3.05987	1.1303
V	1.05774	1.20071	0.860934	0.880616	2.24436	2.06182	2.19943	1.62027	0.995413	0.616804	0	0.678862	2.718	1.48035	2.04212	1.40231	1.70246	1.04629	0	1.50784	2.25243	1.86124	1.77374	2.96282	1.96495	1.02958	1.43206	1.31176	1.48892	1.51571	1.24599	1.58157	0.690843	1.10284	1.20164	1.00468	2.20464	2.53946	1.92619	2.1268	1.24078	0.924166	1.13633	1.44119	1.12699	1.3389	1.27848	1.23509	0.931422
W	1.02257	1.2623	0.820578	0.894555	2.47712	2.82032	1.90316	2.08702	0.865555	0.395628	0	0.69106	2.1517	1.33994	1.38122	1.1733	1.2782	1.22097	0.579683	1.39323	2.20532	1.79871	1.91036	3.6151	2.51974	1.33634	1.48497	1.63639	0.761867	0.884281	0.96101	1.43117	0.651727	0.99245	1.17206	1.18377	3.00756	2.58785	2.45851	3.17054	1.25615	0.724688	1.3159	1.19804	1.02403	0.88032	0.899562	0.822553	0.965119
Y	1.13222	0.916681	0	0.951103	2.91676	1.77866	1.98012	2.96019	2.49431	1.36319	3.11622	0.927607	0	1.57509	1.28758	1.00912	2.00907	1.53052	0.750255	0.721445	2.82815	1.61257	1.45503	0	3.32067	1.93538	0	2.6699	1.58061	1.54193	1.71538	1.3234	0	0.883109	1.10466	1.01223	1.04035	1.67841	1.53777	0	0.593092	0.433805	0.600635	0.463813	0.517408	0.880138	0.64109	1.01066	0
Orn	1.30699	0.748558	1.09442	0.850023	1.59635	0	1.01281	0.965088	1.91928	0.53564	2.92289	0.64685	2.2246	1.8371	0.810362	0	1.2563	1.10866	0.649258	1.02912	2.06345	0.606839	1.08133	0	0	0.471889	0.597923	1.37031	0.899039	0	0.489173	0.730005	0	1.06218	0.921607	1.01621	0.477189	1.64427	2.22954	0.573198	0.796691	0.467703	0.786662	0.476942	0.855105	0.535974	0.354638	1.04977	0
Citru	1.05412	1.03648	1.16134	0.748063	1.20827	0	0.840808	0.607503	1.31894	0.406988	1.00724	0.348105	0.996086	0.877698	0.566617	0.508713	1.30744	1.42001	0.755262	1.48822	0.84967	0.64965	0.85027	0	1.39691	0.338283	0.493399	1.06818	0.573429	0.649271	0.484007	0.588402	0.983279	1.02723	1.05662	0.932863	0	1.97587	1.58563	1.00725	0.600536	0.942266	0.874899	1.03979	0.838075	0.920631	0.864511	1.01469	2.00313
Fum	1.16742	1.14624	0.887549	0.798791	1.16042	1.03616	0.973212	0.603838	0.934083	0.752775	0.926498	0	1.02801	0.789371	0.714847	0.659214	1.20322	0.654255	0.608315	0.999624	0.961183	0.526852	0.774697	0.91894	0.546504	0.987727	0.432671	1.30326	0.826316	0.577	0.554211	0.715133	1.2872	0.984221	0.823508	0.905066	1.39693	1.4693	1.05774	1.11346	1.71849	1.89685	1.35821	1.15765	0.84465	1.30827	1.28522	1.38231	1.02513
Mal	0.952959	1.19988	0.899897	0.947268	1.4634	1.52365	1.34048	0	0.953175	0.630073	1.0967	0.492893	0	1.61067	1.87567	1.6009	0.864193	0.784864	0.546344	0.871333	1.20765	1.31763	0.983363	1.43432	0.547496	0.531286	0.585235	0.629554	1.30758	1.44215	1.20857	1.48022	0.984555	1.02377	1.07596	0.915718	2.35157	1.64318	1.8881	1.81197	1.0987	0.813639	1.38398	1.37071	2.24898	3.64234	3.78232	3.90256	0.734087
Aco	1.76698	1.09282	0.65065	0.489552	0.708934	0.498091	0.626146	0.437912	0.386966	0.283175	0.475048	0.255743	0	0.323753	0.417968	0.326392	0.503613	0.350657	0.283154	0.384664	0.495439	0.511547	0.454621	0.576676	0.326842	0.273313	0.273258	0.415104	0.336364	0.312807	0.290174	0.296073	0	1.36276	0.857614	0.779629	1.24119	0.989669	0.761096	1.23529	0.881764	0.731945	0.95395	0.903962	0.652596	0.91336	1.15257	1.09787	0.803161
2OG	1.05384	1.19158	0.915861	0.838715	4.31242	4.98461	4.97223	2.40474	0	0.484982	0.63303	0.321543	2.69612	1.36238	2.02377	1.41249	1.26928	0.816651	0.778564	1.2634	5.88184	5.67471	3.99207	5.71368	0.528668	0.55717	0.557594	0.682717	1.8482	2.16371	1.7576	1.51788	0.983898	0.864716	1.25222	0.899165	7.91475	4.29257	5.34573	8.31095	1.51095	0.803675	1.6739	1.56038	3.66363	6.07981	8.10298	8.3473	0.958759
Suc	1.03696	1.30248	0.748189	0.912368	1.11698	0.855712	0.753449	0.549039	0.638225	0.396289	0.674567	0.286867	0	0.34744	0.419726	0.351087	1.20538	0.825469	0.609441	0.956767	0.722104	0.60468	0.437408	0.657432	0.390297	0.356189	0.380691	0.428784	0.368034	0.395597	0.340937	0.365908	1.07191	1.0109	1.0061	0.911096	2.09298	1.21903	1.27813	1.50676	0.932282	0.685767	1.12837	1.09757	0.883534	1.31679	1.24293	1.20917	0.882394
Cit	1.00076	1.1691	0.875598	0.954544	1.24293	1.23292	1.23085	1.02752	1.46886	1.03658	0	1.00171	0	1.56269	1.81157	1.58749	1.23114	1.08026	0	0.976057	1.2359	1.42536	1.04788	1.57872	1.1649	1.04042	0.92886	1.44094	1.36262	1.5331	1.26805	1.67352	0.982629	1.01238	1.00778	0.997205	2.31046	2.31688	1.82054	2.31428	2.69713	1.78516	2.91357	2.73267	2.48682	3.87456	4.2741	4.10265	0.701506
Pi	1.05979	1.04797	0.931403	0.960838	0	0.271167	0.280689	0.271889	0.803618	0.518083	0.871139	0.424739	0	0.212617	0.182108	0.162148	1.34213	0.876882	0.656287	1.04756	0.18765	0.174811	0.162776	0.219282	0.849009	0.65532	0.72641	0.930608	0.158186	0.157237	0.134229	0.158065	1.08466	0.873253	1.10927	0.932818	0.412374	0.353389	0.310987	0.304213	1.61496	1.29105	1.76993	1.72458	0.197322	0.359821	0.139276	0.257498	1.23291
normalized to the average concentration of Col-0 +Pi+Fe in each experiment (numbers, 0 values (=no datapoint) omitted)
genotype	Col0	Col0	Col0	Col0	Col0	Col0	Col0	Col0	Col0	Col0	Col0	Col0	Col0	Col0	Col0	Col0	bhlh32	bhlh32	bhlh32	bhlh32	bhlh32	bhlh32	bhlh32	bhlh32	bhlh32	bhlh32	bhlh32	bhlh32	bhlh32	bhlh32	bhlh32	bhlh32	Col0	Col0	Col0	Col0	Col0	Col0	Col0	Col0	Col0	Col0	Col0	Col0	Col0	Col0	Col0	Col0	phr1
treatment	+Pi+Fe	+Pi+Fe	+Pi+Fe	+Pi+Fe	-Pi+Fe	-Pi+Fe	-Pi+Fe	-Pi+Fe	+Pi-Fe	+Pi-Fe	+Pi-Fe	+Pi-Fe	-Pi-Fe	-Pi-Fe	-Pi-Fe	-Pi-Fe	+Pi+Fe	+Pi+Fe	+Pi+Fe	+Pi+Fe	-Pi+Fe	-Pi+Fe	-Pi+Fe	-Pi+Fe	+Pi-Fe	+Pi-Fe	+Pi-Fe	+Pi-Fe	-Pi-Fe	-Pi-Fe	-Pi-Fe	-Pi-Fe	+Pi+Fe	+Pi+Fe	+Pi+Fe	+Pi+Fe	-Pi+Fe	-Pi+Fe	-Pi+Fe	-Pi+Fe	+Pi-Fe	+Pi-Fe	+Pi-Fe	+Pi-Fe	-Pi-Fe	-Pi-Fe	-Pi-Fe	-Pi-Fe	+Pi+Fe
experiment # (S#) and replicate # (R#)	Set1-R1	Set1-R2	Set1-R3	Set1-R4	Set1-R1	Set1-R2	Set1-R3	Set1-R4	Set1-R1	Set1-R2	Set1-R3	Set1-R4	Set1-R1	Set1-R2	Set1-R3	Set1-R4	Set1-R1	Set1-R2	Set1-R3	Set1-R4	Set1-R1	Set1-R2	Set1-R3	Set1-R4	Set1-R1	Set1-R2	Set1-R3	Set1-R4	Set1-R1	Set1-R2	Set1-R3	Set1-R4	Set1-R5	Set1-R6	Set1-R7	Set1-R8	Set1-R5	Set1-R6	Set1-R7	Set1-R8	Set1-R5	Set1-R6	Set1-R7	Set1-R8	Set1-R5	Set1-R6	Set1-R7	Set1-R8	Set1-R5
A	1.10288	1.13816	0.83894	0.920018	0.867161	0.878854	0.590065	0.522487	0.743269	0.394481	0.682434	0.301809		0.889023	1.14112	0.710786	0.859647	0.570833	0.319003	0.67004	0.705668	0.552739	0.459927	0.79211		0.281461	0.381868	0.379738	0.877293	0.720622	0.569604	0.778408	1.0501	0.986466	0.954293	1.00915	1.36629	1.35721	1.35835	1.19429	0.675889	0.909814	1.01021	0.690374	0.914322	1.16747	1.10464	1.27105	1.42449
C	1.05884	1.1733	0.859958	0.907897	2.43608	1.99355	2.05032	2.04794	0.922706	0.564695	0.865039	0.446463		1.77534	2.27767	1.43563	1.80853	1.19572	0.644667	1.11032	1.98165	2.2935	1.73952		1.09245	0.680849	0.935612	0.953289	1.56381	1.62768	1.3773	1.80235	0.853989	0.867059	1.19417	1.08478	3.2598	3.38939	3.07219	3.89079	1.12193	0.953637	1.2275	1.19296	1.66722	2.82521	2.78709	2.55965	1.26697
D	0.816091	1.22654	0.970138	0.987232	0.830748	0.908528	0.735683	0.707715	0.906997	0.47263	1.03825	0.511796		0.776464	0.799301	0.547676		0.754732	0.529448	0.703348	0.734566	0.68289	0.595694	0.978569	1.08115	0.589567	0.639517	0.824659	0.675023	0.555683	0.554617	0.530635	0.898475	1.04247	1.18331	0.875747	0.6573	1.11151	0.817372	0.711941	1.05326	1.21702	1.05891	1.40526	0.762385	1.16078	0.906061	0.747508	1.0235
E	0.936764	1.20981	0.894576	0.958849	1.36175	1.34908	1.22106	1.14646	0.92452	0.575449	0.971217	0.628518		1.00515	1.09353	0.891527		0.760888	0.508335	0.780302	1.13778	1.31973	0.94191	1.41539	0.702813	0.531534	0.669281	0.811262	0.869311	0.968993	0.756969	0.820236	0.977467	1.13272	1.07065	0.81917	1.83317	1.87319	1.49947	1.56408	1.33438	1.22082	1.56803	1.52399	1.22744	1.87452	1.77931	1.50662	1.20319
F	1.16992	1.02944	0.979286	0.821355	1.06243	1.20128	0.854525	0.982256	1.0151	0.504687		0.656594		0.87605	0.93255	0.738813	1.03659	0.957546	0.540386	1.07971	1.08448	0.840092	0.769781			0.971675	1.19419	1.52996	1.04837	0.849558	0.772079	0.714097		0.978261	1.13488	0.886863	0.85911	1.86846	1.39	0.838425	1.15932	0.718307	1.08478	0.883279	0.945923	0.722788	0.654663	0.829371	1.30802
G	1.20516	1.06384	0.952425	0.778571	1.88705	1.84609	1.29282	1.26277	1.04684	0.50522	1.67421		2.26945	1.50417	1.53173	1.05071	1.04091	0.80645	0.472191	1.04127	1.92099	1.09578	1.28214			0.483039	2.18785	0.687583	1.39586	1.15888	1.12573	2.65956		0.895364	1.05711	1.04753	0.740578	1.32756	1.60527	0.892251	1.03956	0.57438	0.791652	0.717629	0.801734	0.781046	0.826525	0.838522
H	1.00056	1.13056	0.95021	0.918667	2.12934	1.86074	1.70935	1.6623	0.762093	0.466161		0.463638		0.958473	1.08138	0.910079	1.45652	1.22863	0.56887	1.51558	1.63072	1.44571	0.843091			0.68585	0.696437	0.921608	1.13136	1.41502	1.53835	1.02056		0.814916	1.11677	1.06832		1.98729	2.05599	1.36368	0.785656	0.429246	0.552913	0.505525	0.707931	0.950615	0.910366	1.0432
I	1.10555	1.06314	0.889887	0.941428	2.58787	2.10717	2.31913	1.74282	1.3182	0.726432	1.65597	0.721858	2.76507	1.67985	2.10359	1.60374	1.53273	1.16764		1.43412	2.43423	1.853	1.78178			1.43398	1.41103	1.31296	1.58617	1.43221	1.15527	1.56808	0.718838	1.14746	1.09396	1.03974	2.4722	2.89327	2.21931	2.53363	1.60844	1.10566	1.63642	1.66984	1.1219	1.50737	1.3795	1.49449	1.09521
K	1.02393	1.22509	0.946563	0.804423	3.81969	2.72268	2.67389	2.99512	1.18515	0.706439		0.855479	1.77027	1.3208	1.2139	1.26602	1.44502	1.34117	0.744511	0.987007	3.23392	2.64215	2.67166	4.02499		1.0289	0.862558	1.44691	1.04845	0.842647	1.09966	0.897228		0.829578	1.20914	0.961287	1.94624	3.10645	2.98546	1.99122	0.84473	0.60861		0.853495	0.834303	0.76233	0.612696	0.789665	0.888302
L	1.04435	1.15293	0.934951	0.867763	2.81576	2.42092	2.82936	2.42286	1.36484		1.4258	0.695286	3.46416	2.08624	2.09255	1.68194	2.10987	1.11374		1.64136	2.57983	2.33056	2.14456	3.80367	2.34966	1.43969	1.58939	1.89065	1.64924	1.73647	1.39099	1.86295	0.764436	0.969875	1.27013	0.995556	2.82716	3.06855	2.20553	2.66946	1.43704	1.22742	1.35174	1.47882	1.24091	1.51673	1.42645	1.54102	1.06271
M	1.12536	1.02055	0.953928	0.900161	2.05638	1.83343	1.62988	1.70248	0.929809	0.520996		0.488616		1.23138	1.45946	1.11298	1.15009	0.912319	0.51123	1.21325	1.59157	1.51625	1.37866	2.35472		0.516888	0.645517	0.733282	1.1475	1.2522	1.10369	1.18113	0.729348	1.08967	1.12213	1.05885	1.67502	2.55262	1.96083	1.76455	0.877809	0.621916	1.05057	0.726939	1.15186	1.41417	1.38898	1.74628	1.49177
N	0.967434	1.14075	1.01887	0.872948	2.58033	2.37961	2.35528	2.50813	0.856022	0.427301	0.918191	0.544182	2.74523	1.48599	1.7614	1.41538		0.902064	0.699191	1.51026	1.98351	2.29245	1.90327	3.00216	0.841838	0.757973	1.18896	0.92774	1.5168	1.59466	1.45815	1.39062	0.986174	0.988329	1.0247	1.0008	3.48975	4.48412	4.03537	4.43131	1.57694	1.30666	1.25511	1.97131	1.66409	2.7108	3.10366	2.62819	1.14881
P	1.15306	1.0604	0.817481	0.969052	2.40779	1.87812	1.90444	1.55329	0.702983	0.39438	0.696099	0.398538	1.18781	0.939531	0.968287	0.892717		0.819624	0.510905	0.909001	2.11393	1.63367	1.37967	2.21401	0.889091	0.437323	0.57054	0.667784	0.473732	0.654019	0.529704	0.810095	0.848531	1.06406	1.11781	0.969591	2.62641	3.35668	2.15273	2.42076	0.819335	0.740786	0.951475	1.00054	0.934716	1.27193	1.31714	1.42126	1.20793
Q	1.1071	1.10619	0.844392	0.942317	2.06457	1.79836	1.6607	1.8351	0.894535	0.484862	0.825963	0.498972		1.07853	1.5269	1.28197	1.72133	1.02393		1.53936	1.64665	1.6192	1.28704	2.22944	0.653851	0.500447	0.611162	0.913422	1.29718	1.32474	1.176	1.42965	1.0107	0.915272	1.10639	0.967635	2.61427	3.00175	2.7869	2.87498	1.22601	1.11852	1.27257	1.27185	1.59892	2.97153	2.73578	3.09866	1.4576
R	1.01689	1.21202	0.8384	0.932696	11.2742	13.8388	13.5095	11.769	1.17017	0.521952	1.00651	0.51116	11.5629	9.04082	12.0246	9.42854	1.60569	1.05956	0.671853	1.33325	11.8063	11.8843	13.1668	17.2192	1.28606	1.34003	1.33531	1.4202	5.81438	8.54279	6.99323	10.0218	0.998309	0.890624	1.19426	0.916808	15.3635	18.0131	17.6254	18.3603	1.62419	1.43624	1.56298	1.97185		9.38022	10.5664	12.0753	0.845924
S	1.37223	0.961221	0.834377	0.832167	1.47331	1.26727	1.14195	0.956422	0.849268	0.454123	0.889485	0.468356	1.44942	0.952378	0.987765	0.749408	1.26537	0.785929	0.477031	1.19502	1.14806	0.906111	1.00361	1.7042		0.507969	0.690201	0.768674	0.832517	0.84655	0.797656	0.826839		0.974387	1.1632	0.862412	1.24469	1.89777	1.77809	1.34674	0.961841	0.747888	1.06733	0.895446	0.958656	1.17976	1.11026	1.29993	1.34505
T	0.959276	1.13762	1.01612	0.886984	2.32508	2.08957	2.03396	2.18893	0.864052	0.484352	0.817718	0.460425		1.52209	1.98659	1.44685	1.90147	1.0071		1.26977	2.07244	2.07668	1.7799	2.70238	0.936952	0.531106	0.796752	0.862296	1.42987	1.6417	1.37606	1.74969	0.836665	0.945211	1.10632	1.1118	3.0767	3.68249	2.84843	3.6845	1.07473	0.914533	1.04412	1.25321	1.63348	2.71913	2.84289	3.05987	1.1303
V	1.05774	1.20071	0.860934	0.880616	2.24436	2.06182	2.19943	1.62027	0.995413	0.616804		0.678862	2.718	1.48035	2.04212	1.40231	1.70246	1.04629		1.50784	2.25243	1.86124	1.77374	2.96282	1.96495	1.02958	1.43206	1.31176	1.48892	1.51571	1.24599	1.58157	0.690843	1.10284	1.20164	1.00468	2.20464	2.53946	1.92619	2.1268	1.24078	0.924166	1.13633	1.44119	1.12699	1.3389	1.27848	1.23509	0.931422
W	1.02257	1.2623	0.820578	0.894555	2.47712	2.82032	1.90316	2.08702	0.865555	0.395628		0.69106	2.1517	1.33994	1.38122	1.1733	1.2782	1.22097	0.579683	1.39323	2.20532	1.79871	1.91036	3.6151	2.51974	1.33634	1.48497	1.63639	0.761867	0.884281	0.96101	1.43117	0.651727	0.99245	1.17206	1.18377	3.00756	2.58785	2.45851	3.17054	1.25615	0.724688	1.3159	1.19804	1.02403	0.88032	0.899562	0.822553	0.965119
Y	1.13222	0.916681		0.951103	2.91676	1.77866	1.98012	2.96019	2.49431	1.36319	3.11622	0.927607		1.57509	1.28758	1.00912	2.00907	1.53052	0.750255	0.721445	2.82815	1.61257	1.45503		3.32067	1.93538		2.6699	1.58061	1.54193	1.71538	1.3234		0.883109	1.10466	1.01223	1.04035	1.67841	1.53777		0.593092	0.433805	0.600635	0.463813	0.517408	0.880138	0.64109	1.01066
Orn	1.30699	0.748558	1.09442	0.850023	1.59635		1.01281	0.965088	1.91928	0.53564	2.92289	0.64685	2.2246	1.8371	0.810362		1.2563	1.10866	0.649258	1.02912	2.06345	0.606839	1.08133			0.471889	0.597923	1.37031	0.899039		0.489173	0.730005		1.06218	0.921607	1.01621	0.477189	1.64427	2.22954	0.573198	0.796691	0.467703	0.786662	0.476942	0.855105	0.535974	0.354638	1.04977
Citru	1.05412	1.03648	1.16134	0.748063	1.20827		0.840808	0.607503	1.31894	0.406988	1.00724	0.348105	0.996086	0.877698	0.566617	0.508713	1.30744	1.42001	0.755262	1.48822	0.84967	0.64965	0.85027		1.39691	0.338283	0.493399	1.06818	0.573429	0.649271	0.484007	0.588402	0.983279	1.02723	1.05662	0.932863		1.97587	1.58563	1.00725	0.600536	0.942266	0.874899	1.03979	0.838075	0.920631	0.864511	1.01469	2.00313
Fum	1.16742	1.14624	0.887549	0.798791	1.16042	1.03616	0.973212	0.603838	0.934083	0.752775	0.926498		1.02801	0.789371	0.714847	0.659214	1.20322	0.654255	0.608315	0.999624	0.961183	0.526852	0.774697	0.91894	0.546504	0.987727	0.432671	1.30326	0.826316	0.577	0.554211	0.715133	1.2872	0.984221	0.823508	0.905066	1.39693	1.4693	1.05774	1.11346	1.71849	1.89685	1.35821	1.15765	0.84465	1.30827	1.28522	1.38231	1.02513
Mal	0.952959	1.19988	0.899897	0.947268	1.4634	1.52365	1.34048		0.953175	0.630073	1.0967	0.492893		1.61067	1.87567	1.6009	0.864193	0.784864	0.546344	0.871333	1.20765	1.31763	0.983363	1.43432	0.547496	0.531286	0.585235	0.629554	1.30758	1.44215	1.20857	1.48022	0.984555	1.02377	1.07596	0.915718	2.35157	1.64318	1.8881	1.81197	1.0987	0.813639	1.38398	1.37071	2.24898	3.64234	3.78232	3.90256	0.734087
Aco	1.76698	1.09282	0.65065	0.489552	0.708934	0.498091	0.626146	0.437912	0.386966	0.283175	0.475048	0.255743		0.323753	0.417968	0.326392	0.503613	0.350657	0.283154	0.384664	0.495439	0.511547	0.454621	0.576676	0.326842	0.273313	0.273258	0.415104	0.336364	0.312807	0.290174	0.296073		1.36276	0.857614	0.779629	1.24119	0.989669	0.761096	1.23529	0.881764	0.731945	0.95395	0.903962	0.652596	0.91336	1.15257	1.09787	0.803161
2OG	1.05384	1.19158	0.915861	0.838715	4.31242	4.98461	4.97223	2.40474		0.484982	0.63303	0.321543	2.69612	1.36238	2.02377	1.41249	1.26928	0.816651	0.778564	1.2634	5.88184	5.67471	3.99207	5.71368	0.528668	0.55717	0.557594	0.682717	1.8482	2.16371	1.7576	1.51788	0.983898	0.864716	1.25222	0.899165	7.91475	4.29257	5.34573	8.31095	1.51095	0.803675	1.6739	1.56038	3.66363	6.07981	8.10298	8.3473	0.958759
Suc	1.03696	1.30248	0.748189	0.912368	1.11698	0.855712	0.753449	0.549039	0.638225	0.396289	0.674567	0.286867		0.34744	0.419726	0.351087	1.20538	0.825469	0.609441	0.956767	0.722104	0.60468	0.437408	0.657432	0.390297	0.356189	0.380691	0.428784	0.368034	0.395597	0.340937	0.365908	1.07191	1.0109	1.0061	0.911096	2.09298	1.21903	1.27813	1.50676	0.932282	0.685767	1.12837	1.09757	0.883534	1.31679	1.24293	1.20917	0.882394
Cit	1.00076	1.1691	0.875598	0.954544	1.24293	1.23292	1.23085	1.02752	1.46886	1.03658		1.00171		1.56269	1.81157	1.58749	1.23114	1.08026		0.976057	1.2359	1.42536	1.04788	1.57872	1.1649	1.04042	0.92886	1.44094	1.36262	1.5331	1.26805	1.67352	0.982629	1.01238	1.00778	0.997205	2.31046	2.31688	1.82054	2.31428	2.69713	1.78516	2.91357	2.73267	2.48682	3.87456	4.2741	4.10265	0.701506
Pi	1.05979	1.04797	0.931403	0.960838		0.271167	0.280689	0.271889	0.803618	0.518083	0.871139	0.424739		0.212617	0.182108	0.162148	1.34213	0.876882	0.656287	1.04756	0.18765	0.174811	0.162776	0.219282	0.849009	0.65532	0.72641	0.930608	0.158186	0.157237	0.134229	0.158065	1.08466	0.873253	1.10927	0.932818	0.412374	0.353389	0.310987	0.304213	1.61496	1.29105	1.76993	1.72458	0.197322	0.359821	0.139276	0.257498	1.23291
[truncated: 447 more columns]

[truncated: 1 more sheets: Dataset S11]
