# Supplementary material for: Modulation of Phosphate Deficiency-Induced Metabolic Changes by Iron Availability in Arabidopsis thaliana
Source: Int J Mol Sci. 2021 Jul 16;22(14):7609. doi: 10.3390/ijms22147609 (PMC8306678; doi:10.3390/ijms22147609)
Supplement: Supplementary file 1 [file ijms-22-07609-s001.zip › Supplemental Datafile S1/Data for PCA-roots.csv]

	Col0	Col0	Col0	Col0	Col0	Col0	Col0	Col0	Col0	Col0	Col0	Col0	Col0	Col0	Col0	Col0	Col0	Col0	Col0	Col0	Col0	Col0	Col0	Col0	Col0	Col0	Col0	Col0	Col0	Col0	Col0	Col0	Col0	Col0	Col0	Col0	Col0	Col0	Col0	Col0	Col0-Fe	Col0-Fe	Col0-Fe	Col0-Fe	Col0-Fe	Col0-Fe	Col0-Fe	Col0-Fe	Col0-Fe
A	1.102881729	1.138159843	0.838940269	0.920018159	1.050095282	0.986465595	0.954292605	1.009146518		1.4147153	0.871650138	0.713634562		1.193880198	0.918774479	0.887345323	1.149651576	0.773261121	0.968446978	1.108640325		0.965669895	1.102690624	0.931639481		1.121524332	0.980477836	0.897997832	0.797660281	0.952364171	0.978543291	1.271432256	1.184162615	0.884438436	0.922928351	1.008470597	0.978075963	1.047883425	0.75839037	1.215650242	0.743268884	0.394481026	0.682433918	0.301808551	0.675889446	0.90981441	1.010206431	0.690374167	1.514484076
C				0.907897123	0.853989049	0.867059355	1.194174656	1.08477694				0.679379127		0.982200689	0.953152337	1.064646975	1.255517924	0.598033217	0.968465699	1.17798316		0.996194892	0.980764373	1.023040735		1.120827126	0.885260387	0.993912488	0.977117736	1.099499693	0.923382571		1.165779204	0.956653658	0.914824132	0.962743006	0.772718849	1.122840756	1.074187247	1.030253148	0.922706014	0.564695015	0.865039165	0.446463342	1.121933721	0.953637265	1.227501676	1.192961852	1.691145727
D				0.987231972	0.898474668	1.042472377	1.183306428	0.875746528				0.739587034		1.068289118	1.111956053	0.819754829	0.973907616	0.870558466	1.093212041	1.062321877	1.126894368		0.923094323	0.95001131		1.07640464	0.996006951	0.92758841	1.042419969	0.988132435	0.881549212	1.087898385	0.93255156	0.905666991	1.046062411	1.115719037	1.08002739	1.008671888		0.911300722	0.906996782	0.472630412	1.038247529	0.511796358	1.053260173	1.217017646	1.058910253	1.405257072	1.441766384
E				0.958849051	0.977467449	1.132716247	1.070646153	0.819170151				0.566566183		1.058814383	0.963229966	0.977955651	1.033838469	0.809571259	0.93806548	1.218524792		0.830863492	1.069793499	1.099343009		1.113933593	1.099247955	0.786818451	1.022994728	1.03383973	0.922125905	1.021039637	0.95915425	0.950360713	1.085864594	1.004620442	1.033452947	1.104086903	0.865550355	0.996909795	0.924520474	0.575449079	0.971217303	0.628518252	1.334379491	1.220815279	1.568030961	1.523988786	1.261597222
F				0.821355214		0.978261012	1.134875971	0.886863017				0.69990884		1.103844457	0.913110937	0.983044606	1.129936596	0.775465391	0.934537441	1.160060573		1.141954683	0.949147933	0.908897384		1.251432673	1.033389712	0.715177615	1.069267729	0.834504255	1.210230564	0.885997451	1.051962584	0.916975368	1.027361645	1.003700403	1.16428134	0.996005066	0.887472064	0.95224153	1.015096353	0.504687179		0.656593562	1.159315354	0.718306784	1.084781396	0.883279252
G				0.77857131		0.895363572	1.057111374	1.047525054				0.483727118		1.175246137	0.734414796	1.090339068	1.118811862	0.706087448	1.241635519	0.933465171		1.043282202	0.972084274	0.984633525		1.259961953	1.020220141	0.719817907	1.245549058	0.848249961	1.173385788	0.732815194	0.988304298	1.005399228	1.009075656	0.997220818	1.058730422	1.030502731	0.86062791	1.050138937	1.046843451	0.505219841	1.674211195		1.039555929	0.574379588	0.791652396	0.717628697
H				0.918667028		0.814915826	1.116767502	1.068316672				0.600282827		0.827700651	0.956149325	1.216150024	0.718948536		0.947587007	1.333464457		0.898778543	1.083143373	1.018078084		1.207686347	1.062279965	0.730033688	0.894341132	1.045650801	1.072110192	0.987897875	0.970169877	0.904685325	1.253743617	0.871401181	0.756930782	1.064286213	1.112885462	1.065897543	0.762092608	0.466161326		0.463638108	0.785655622	0.429245891	0.552912512	0.505525451
I				0.941428	0.718837732	1.14746247	1.093959604	1.039740194				0.585904833		1.088816536	0.95453834	0.956645125	1.054558278	0.736839855	0.916986747	1.29161512		1.057519209	0.930264398	1.012216393		1.091575883	1.070323474	0.838100643	0.934374994	0.926630414	1.096768559	1.042226032	1.017828177	0.959952764		1.02221906	0.904361421	0.998269878	1.078252402	1.0191163	1.318203348	0.726431684	1.655967271	0.721857581	1.60844134	1.105655954	1.636419169	1.66983645
K				0.804422733		0.829577742	1.20913505	0.961287208				0.760114353		0.701544336	0.965947303	1.332508361	0.905095944		0.987379366	1.107524689		1.033641489	0.93781431	1.028544201		1.251550764	0.92324013	0.825209106	1.011776028	1.024538642	0.98164251	0.982042819	0.918944086	1.061322454		1.01973346	0.873363546	1.083178431	1.075776446	0.967681577	1.185147148	0.706438512		0.855479265	0.844730325	0.608610226		0.853495166
L				0.867762915	0.764435633	0.969874749	1.27013325	0.995556368				0.646589951		0.981150516	0.943597631	1.075251852	1.119301166	0.717996017	0.973377912	1.189324905		1.148938869	0.869954511	0.98110662		1.138832225	1.026704734	0.834463041	0.867991927	1.061580855	1.015423596	1.055003622	0.913251647	0.890747434	1.284191637	0.911809282	0.880343602	1.029566392	1.08284099	1.007249016	1.364840824		1.425803571	0.695286141	1.437040914	1.227419411	1.351740097	1.478818696
M				0.900161187	0.729348006	1.089670809	1.122127478	1.058853707				0.69551513		1.142005635	0.870882332	0.987112033	1.134450342	0.709152831	0.984595611	1.171801217		1.067723261	0.9462435	0.986033239	1.443107872	1.186754312	0.721946069	0.648191747	1.067125634	0.956176731	1.173835495	0.80286214	0.891927727	0.934537161	1.077046909	1.096488203	0.954248472	1.126628988	0.973138036	0.945984504	0.929809117	0.520995939		0.488616189	0.877808547	0.62191556	1.050569297	0.726938797	1.505609331
N				0.87294811	0.986174119	0.988328791	1.024702069	1.000795021				0.645425146		0.961326526	1.122992224	0.91568125	0.772497879		1.011053682	1.216448439		1.041299153	0.990960105	0.967740742		1.184438213	0.995700209	0.819861579		1.162197029	0.761131518	1.076671453	0.972341271	0.845122429	1.255049714	0.927486585		0.907999873	0.984087738	1.107912389	0.856021777	0.427301126	0.918191108	0.544182299	1.57694085	1.306662846	1.255108451	1.971313459	1.521196753
P				0.96905209	0.848531041	1.064063533	1.117813939	0.969591487				0.456449582		0.977206227	0.913010688	1.109783086	1.14376025	0.737852316	0.976169378	1.142218056		0.866426248	1.077875511	1.055698241		1.259686755	0.911830774	0.828482471	0.908594634	1.265359345	1.036948561	0.78909746	1.049166193	1.111770135	0.968738566	0.870325106	0.92347865	0.974012288	1.071012596	1.031496465	0.702982539	0.394379864	0.696098522	0.398537857	0.819335184	0.740785653	0.95147469	1.000535308	0.821767859
Q				0.942316839	1.010700113	0.915271605	1.106392795	0.967635487				0.558038029		0.973656398	0.947768257	1.078575345	1.124351894	0.74626189	1.129386215			0.986816018	1.015299534	0.997884448		1.132289768	1.111643415	0.756066817	0.735336871	1.121327992	1.013357528	1.129977609	1.021552609	0.939533413	1.067795872	0.971118106	0.986569366	0.905804094	1.013441738	1.094184802	0.894535024	0.484861673	0.825962556	0.498971627	1.226014887	1.118515331	1.272567634	1.271849355	1.232810701
R				0.932695715	0.99830909	0.890624028	1.194258795	0.916808087				0.79383121		1.083901894	1.056315152	0.859782955	1.071216723	0.647645198	1.131197657	1.149940421		0.992864516	0.963226769	1.043908714		1.160749304	0.894905281	0.944345415	0.78178025	1.193547991	0.959820145	1.064851614	0.998753497	1.086316731		0.914929773	0.899342464	0.954401328	1.004285582	1.141970627	1.170167314	0.521952117	1.006509571	0.511159641	1.624191566	1.436243264	1.562981479	1.971845935	1.856888206
S				0.832167079		0.974387472	1.16320042	0.862412109				0.529305805		0.98815516	0.974138308	1.037706532	1.156973282	0.806984179	0.931354727	1.104687812		0.915823349	0.960342539	1.123834112		1.010891765	1.280924594	0.708183642	0.964474054	1.043364191	1.056612379	0.935549376	1.041841141	0.983104446	1.053729816	0.921324597	0.978960744	1.040265048	0.962430769	1.018343439	0.849268334	0.454122706	0.889484992	0.468356002	0.961841123	0.74788783	1.067329798	0.895446055
T				0.886983755	0.836665467	0.945210833	1.106318733	1.111804968				0.563821241		0.950575421	1.040263492	1.009161087	1.100082844	0.79581568	1.024015993	1.080085482		0.99541641	1.016834666	0.987748925		1.109650197	1.018138365	0.872211437	0.882654931	1.121001559	0.996343511		1.126678249	0.995912017	0.974727646	0.902682088	0.821556157	1.106770054	1.055627917	1.016045872	0.86405158	0.484351895	0.817717829	0.460425455	1.074730188	0.914532677	1.044122327	1.253214043	1.278002069
V				0.880615882	0.690843047	1.102838102	1.201639992	1.00467886				0.735024677		1.126109491	1.02148702	0.85240349	1.153194625	0.643354712	1.064285591	1.139165072		1.06169755	0.967144921	0.971157529		1.11504497	1.008678993	0.876276036	0.88842194	0.972294055	1.013285228	1.125998777	1.003713309	0.899889389	1.207840951	0.888556351	0.854446061	1.039449363	1.068187289	1.037917287	0.995412634	0.616803811		0.678862054	1.240777203	0.924165895	1.136333675	1.441185306	1.874482217
W				0.894554711	0.651726645	0.992449597	1.172056789	1.183766969				0.627590603		1.224754784	1.077796961	0.697448255	0.993477603	0.697296257	1.058545329	1.250680812		0.918607057	1.016035078	1.065357865		1.228846119	0.927822936	0.843330945	1.139301632	1.016289744	1.047975438	0.796433186	0.983462016	0.969557016		1.046980968		1.079426623	1.002521816	0.918051562	0.865555056	0.39562802		0.691060156	1.256154405	0.724688136	1.315903204	1.198035519	1.053296682
Y				0.951103256		0.88310926	1.104663757	1.012226983				0.765840371	1.155144359		0.307656595	1.537199046	0.871794674		1.061006798	1.067198528		1.169380098	0.802760938	1.027858963		1.058924548	1.094297712	0.84677774	1.078488307	0.935726835		0.985784859	0.874162661	0.934904054	1.222681156	0.968252128	0.918145848	1.113350728	1.06448622	0.904017204	2.494305956	1.363187087	3.116219042	0.927606717	0.593091791	0.433805402	0.600634941	0.463812787
Orn				0.850023325		1.062182417	0.921606914	1.016210669				0.685804793		0.893152215	0.6411046	1.465743185	1.017637638	0.821267681	1.161094681			0.869586212	1.104875485	1.025538303	1.037640621	0.897662122	1.064697257		1.187000078	0.801667791	1.011332131		0.727371716	0.966529201	1.261142713	1.04495637	1.083196833	1.020698575	0.999304751	0.896799841	1.919278351	0.53563969	2.922892806	0.646849847	0.796690966	0.467702799	0.786661772	0.476941946
Cit				0.748063446	0.983279402	1.027233775	1.056623979	0.932862845				0.588164645		1.408389572	0.703431266	0.888179161	1.324539392	0.865894244	1.037294379	0.772271986		0.626196142	1.110696348	1.26310751	1.343263261	1.047663703	0.802296828	0.806776209	0.947845916	0.804684269	1.247469815		0.854116729	1.175119447	0.987781681	0.982982142	1.104965097	0.870608701	1.000162557	1.024263646	1.318942727	0.406987879	1.007237986	0.348105173	0.600535854	0.94226631	0.874899291	1.039792994	1.128186084
fum				0.798790828	1.287204972	0.98422128	0.823508172	0.905065576				0.755318403		1.058207999	0.816951643	1.124840358		0.82524434	0.8778928	1.29686286	1.147698311	1.1880449	0.827119427	0.837137362		0.991090061	1.12202816	0.886881779	1.012223031	1.306914994	0.865238205	0.81562377	0.993890442	1.065513951	1.090221034	0.850374574	1.0958195	1.291240195	0.690665349	0.922274956	0.934083434	0.752774919	0.926498241		1.718489279	1.896845367	1.358206003	1.157649759	1.107556563
mal				0.947268174	0.984554846	1.023769978	1.075957583	0.915717594				0.804167936		1.07096413	1.122740904	0.806294966	1.081522782	0.874340892	1.044136326			0.812621426	1.090725856	1.096652718		1.232892517	0.858569087	0.908538396		1.002154108	0.991517659	1.006328234	1.064842906	0.928369059	1.049830636	0.9569574	0.989917153	1.320374226		0.689708621	0.953174938	0.630072821	1.096696026	0.49289304	1.098695613	0.81363879	1.383981856	1.370712318	1.651201919
aco				0.489552165		1.362757294	0.857614057	0.779628649						0.96491053	0.896188083	1.138901387		0.905904585	1.011125754	1.082969661		1.018460834	1.049764638	0.931774528		1.307985779	1.127383987	0.564630234		0.924303219	1.094472241	0.98122454	1.208122573	1.063950534	0.799849834	0.928077059	1.044902552	0.992796449	0.962300999		0.38696612	0.283174787	0.475048051	0.255743156	0.881764383	0.731944826	0.953949596	0.903961767	0.481737942
akg				0.838714847	0.983897747	0.86471609	1.252221405	0.899164758				0.528792083		0.841566729	0.911366501	1.247066769	1.151927283	0.668730125	0.931442629	1.247899963	1.28755954	0.788171213	0.807024612	1.117244636		0.866938344	1.074012997	1.05904866		0.898619488	1.182910332	0.918470181	1.047013669	0.980065868	1.107665566	0.865254897		1.05342364	0.971011523	0.975564837		0.484982041	0.633029801	0.32154287	1.510946352	0.803675287	1.673898179	1.560384966	1.045128999
suc				0.912368217	1.071908428	1.010895709	1.006100279	0.911095584				0.598860116		1.017763415	1.110779416	0.871457168	1.106541665	0.811437731	0.861953999	1.220066605		0.83980706	1.08151758	1.07867536		1.151890942	1.017690237	0.830418821		0.955953963	1.051996477	0.99204956	1.104269977	0.931267579	1.100012362	0.864450082	1.16086185	1.350749129	0.638420939	0.849968083	0.638224537	0.396289116	0.674566677	0.28686721	0.932282478	0.685767329	1.128371462	1.097573772
cit				0.954544269	0.982629147	1.012382047	1.007783825	0.997204982				0.834783189		1.053335368	1.241259451	0.705405181	1.084859909	0.880592643	1.034547448			0.950768047	1.053551007	0.995680946		1.077456238	0.954842995	0.967700767		1.02981277	1.017532188	0.952655042	1.11396945	1.084602552	0.940977592	0.860450405	1.079931807	1.252653559	0.772826792	0.894587841	1.468857878	1.036582894		1.001706462	2.697127778	1.785162107	2.913572196	2.732670122
phos				0.960837787	1.084662945	0.873252671	1.109266745	0.932817639				0.61519081		0.939438783	0.902997503	1.157563714	0.981830875	0.813535787	0.958794792	1.245838545		0.949862052	0.875764548	1.1743734		0.957997384	1.253102516	0.7889001	0.797559674	1.045736505	1.011940553	1.144763268	0.946860628	1.018725228	1.050806342	0.983607802	0.910382252	1.116244432	1.018055309	0.955318007	0.8036182	0.518083079	0.871138686	0.424739116	1.61496033	1.291053375	1.769928396	1.724583252	1.044872832
[truncated: 111 more columns]
