# Supplementary material for: Modulation of Phosphate Deficiency-Induced Metabolic Changes by Iron Availability in Arabidopsis thaliana
Source: Int J Mol Sci. 2021 Jul 16;22(14):7609. doi: 10.3390/ijms22147609 (PMC8306678; doi:10.3390/ijms22147609)
Supplement: Supplementary file 1 [file ijms-22-07609-s001.zip › Supplemental Datafile S1/Data for PCA-shoots.csv]

	Col0	Col0	Col0	Col0	Col0	Col0	Col0	Col0	Col0	Col0	Col0	Col0	Col0	Col0	Col0	Col0	Col0	Col0	Col0	Col0	Col0	Col0	Col0	Col0	Col0	Col0	Col0	Col0	Col0	Col0	Col0	Col0	Col0	Col0	Col0	Col0	Col0-P	Col0-P	Col0-P	Col0-P	Col0-P	Col0-P	Col0-P	Col0-P	Col0-P	Col0-P	Col0-P	Col0-P	Col0-P
A	1.002207004	0.895128352	1.14365604	0.959008604	1.144707912	0.965293961	0.897029749	0.992968379	1.121357	1.163157215	0.729173351	0.986312434	1.132903557	1.072388569	0.829490848	0.965217025	1.135731304	0.858675929	1.035492922	0.970099845	0.980574078	0.922831019	1.374431917	0.722162986	1.091155523	1.133395795		0.775448683	0.973240681	0.989061898	0.999612052	1.038085368	0.681266136	0.967563487		1.351170377	1.401878837	1.282558265	1.185940425	1.171928239	1.23765492	1.247939158	1.158579333	1.071133113	1.441459003	1.70394881	1.265052905	1.08910785	1.05085588
C	1.072461513	0.831103536	1.083507546	1.012927406	1.105978434	0.942998621	0.916673064	1.034349881	1.028450633	1.048304755	0.881357079	1.041887533	1.062136386	1.08945914	0.866391931	0.982012543	1.036961538	0.998285056	1.040376126	0.924377279	0.997096882	1.06863587	1.095440104	0.838827145	0.955601754	0.825900859	1.139672053	1.078825333	0.939771719	1.023396286	1.030691493	1.006140501		1.01128715	0.977841818	1.010871032	2.242702228	2.0532638	2.291058616	2.781182217	3.268924343	2.90855735	2.018259148	2.26887975	2.322943345	1.813596265	1.793359463	1.726438353	1.554251667
D	1.01010714	0.892902683	1.13050582	0.966484357	1.025779916	0.915001076	1.004624852	1.054594156	1.038501181	1.064280419	0.879950558	1.017267842	1.007688019	1.137349694	0.855735064	0.999227224	0.916220667	0.999649898	1.152416908	0.931712526	0.993683697	0.942253264	1.137033942	0.927029097	0.944555399	0.9365779	1.094932813	1.023933888	0.885920777	1.008289748	1.069615903	1.036173573		0.848584391	1.063716369	1.08769924	1.279783914	1.159562124	1.209233724	1.421114809	1.450599101	1.381638531	1.03692799	1.145931227	1.471823869	1.604839528	1.212501064	1.066402096	1.224359399
E	1.016582097	0.89754626	1.111314393	0.974557249	1.083111912	0.915088978	0.959507331	1.042291779	0.963640531	1.167417346	0.860034607	1.008907515	1.126145381	1.036504377	0.903866092	0.933484151	0.856565246	1.123334057	1.124647898	0.895452799	0.941490667	0.949733893	1.267303438	0.841472002	1.07098928	0.863746554	1.032198644	1.033065522	0.871987249	0.970576047	1.11182593	1.045610774		0.894793417	1.025140078	1.080066505	1.976932986	1.643509146	2.036429685	2.042711854	2.150675737	2.214276301	1.584147654	1.764343445	1.956088785	2.200244861	1.651131922	1.449813091	1.543581699
F	0.975167019	1.030321397	1.125124281	0.869387302	1.26163597	0.907720189	0.910172153	0.920471687	1.028162129	1.161306812	0.80001136	1.010519699	1.169425091	0.957520899	0.99809272	0.87496129	1.199290587		0.912513721	0.888195692	0.973976965	1.232916443		0.793106592	0.731382193	0.768661788	1.183282782	1.316673238	0.871386424	1.040168665	1.036633083	1.051811828		0.91261147	1.172714673	0.914673857	2.712859126	3.098335278	3.614868942	3.305870185	1.658858297	2.198933891		2.920197595	2.322338499	2.405474338	2.164009222	1.481323943	1.371212135
G		0.789359506	1.177353263	1.033287232		0.80802988	1.229016848	0.962953272	0.747090772	1.23435651	1.009811216	1.008741501	0.861455744	1.24863121	0.986887194	0.903025853	0.964871772		0.967926453	1.067201775	0.858037302	1.274388394	1.278421004	0.5891533	0.851493828		1.424697532	0.72380864	1.1529924	0.977238988	0.869768612		1.022914003	0.719347736		1.257738261	4.009721968	3.347055439	3.329514581	3.905946588	5.280403001		6.148641966	6.606431561	7.122114929	6.940961836	5.327434174		2.670571405
H	0.919716185	0.867033111	1.257020343	0.956230362	1.086475069	0.958358258	0.864024668	1.091142005	1.030568466	1.182403995		0.787027538	0.904235511		0.849784881	1.245979608	1.014841643	1.091977034	0.925364372	0.967816951	0.968006922	1.158348574	1.273147181	0.600497323	0.787425159	1.054504385	1.138930211	1.019140244	0.730432208	0.819760636	1.206590537	1.243216619		0.867589668	0.946343447	1.186066885	2.905865097	3.490105604	3.002952523	2.608941134	4.300646533	3.608542136		3.361685305	4.082629659	3.966550366		6.581662491	3.776238813
I	1.021702662	0.952518525		1.025778813	1.224071161	0.824546232	1.013599143	0.937783465	1.001657736	0.954465008	0.906683487	1.137193769	0.941475264	1.033752988	1.057583187	0.967188561	1.102712703	1.089407134	0.875861656	0.932018507	0.899414145	1.055897734	1.203917153	0.840770968	0.724978275	0.676202517	1.222242905	1.376576302	0.846678663	1.022219737	1.158562245	0.972539355		1.053989552	1.007877936	0.938132512	2.356700073	3.404983235	3.19497754	2.987848886	2.111749432		2.361235864	1.642391425	1.648262427	1.220551472	1.337111035	1.26530608	1.009285461
K	1.218215	0.767026247		1.014758753	1.139917356	0.920408617	1.004749547	0.93492448	0.895272573	0.977028046		1.127699381	0.995362629	0.773122589	1.231514782		0.924264042	1.199590893	0.94074959	0.935395475	0.823687198	1.084690593	1.181058498	0.910563711	0.699238161	0.638239966	1.316558279	1.345963594	0.839358176	0.927908968	1.063631553	1.169101304		0.987601931	1.008214243	1.004183826		3.61543786	3.446968995	2.509444353	1.943548501	1.217131242	1.71311458	1.827727553	1.791098762	1.48700544	1.321724426	1.173875442	1.619726134
L	0.999620622	0.808651581	1.277615797	0.914112		0.876336956	1.106299066	1.017363978	1.074681157	1.010253621	0.896228509	1.018836713	1.2270164	1.0222465	0.875938266	0.874798834	1.115296794	1.232548094	0.813799632	0.83835548	0.944153492	1.216404251		0.839442257	0.690309101	0.620878288	1.277190889	1.411621723	0.903721318	1.041507321	1.075319306	0.979452055		1.001240791	1.127867222	0.870891987	2.767893043	4.215523191	3.918893127	3.713144872	2.795708489		3.280377225	2.432424717	1.812455615	1.478504783	1.358248766	1.725816221	0.766176463
M	0.977749063	0.994468884	0.98013949	1.047642563	1.2312491	0.957993489	0.918918823	0.891838587	1.03720992	1.213180881	0.7735635	0.9760457	1.143374029	1.065043185	0.817592371	0.973990415	1.057832028	1.091421894	1.011859499	0.838886578	0.968767111	1.098280384	1.310878177	0.622074328	0.957141267	0.949998154	1.17169736	0.921163218	0.849592616	1.04529576	1.023585931	1.081525693		0.918656502	1.095169898	0.986173599	1.488265182	1.586337352	1.782364424	1.656578502	1.630390312	1.571055536	1.469398595	1.477156762	1.276766448		1.249804179	1.157857092	1.413477381
N	0.978234458	0.820869816	1.071272351	1.129623375	1.021987846	0.934972079	0.920897746	1.122142329	1.072839066	1.011474745	0.868719628	1.046966561	1.123699194	1.194544888	0.840166989	0.841588929	0.886734564	1.192226816	1.035048393	0.885990227	1.353875292	0.904325441	0.898395273	0.843403994		0.991558894	1.006082506	1.0023586	0.868070985	0.925370595	1.105548475	1.101009945		0.848604441	1.004849446	1.146546112	2.724891471	2.877783877	3.093774247	2.926074334	2.351160606	2.519841963	2.472779123	2.213749463		1.654581083	1.333642634	1.412925899	1.227282542
P	1.014278319	0.902495088	1.038098235	1.045128358	1.206922042	0.924486907	0.897200049	0.971391002	1.031397384	1.175592226	0.891298681	0.901711708	1.116848327	1.078461612	0.811723768	0.992966294	1.179495168	1.026084445	0.910698345	0.883722042	1.056027187	0.999041253	1.150290924	0.794640636	0.976614421	0.973418687	0.988463214	1.061503677		1.017660389	1.001962937	0.980376674		0.97477963	1.158018029	0.867202341	6.446103938	6.379359807	6.97898652	6.942922857	2.711895558	9.93824332	3.888427596	6.680338803	5.583040505	3.772577337	3.777181712	4.459433995	2.382928548
Q	0.977682194	0.910120626	1.009200885	1.102996296	1.032545469	0.9105934	1.006073406	1.050787725	1.055848095	1.097763272	0.901544716	0.944843918	1.206837276	1.049767833	0.840005177	0.903389714	0.960930912	1.041632074	1.09003114	0.907405875	1.03107818	1.09056041	1.001088024	0.877273387	0.876508471	1.27900116	0.976381935	0.868108434	0.909096523	0.931299693	1.021172356	1.138431428		0.810728722	0.937884108	1.251387171	3.645179226	3.124261305	3.532306828	3.666022356	3.52472998	4.059324821	3.564071037	3.772320663		3.415659531	2.699938602	2.843016458	2.287701599
R	1.052153108	0.904157887		1.043689005	1.117488914	0.921046074	0.97597163	0.985493382		0.930652711	0.917111468	1.152235821	0.859543503	1.139416448	1.089407637	0.911632411	1.015403784	1.201192221	0.851576924	0.93182707	1.194964672	0.921670699	0.930117563	0.953247066		0.687170858	0.975909671	1.336919471	0.906173802	0.779549627	1.187510311	1.12676626	1.192624403	0.780843684	1.026531914		41.73919202	42.8420749	50.73566602	40.18204208		25.46428368	27.76041755	26.28042532	17.71355066	9.422514974	12.69847744	13.73969124	4.710422724
S	1.086499851	0.799479998	1.121797171	0.99222298	1.227119162	0.844030459	1.031380161	0.897470217	0.874424313	1.109101013		1.016474674	1.246645684	1.01015358	0.836723598	0.906477137	1.117808692	0.783881202	1.071557992	1.026752114	1.142194202	1.121303514		0.736502284	0.861778812		1.043996785	1.094224403	1.035576157	0.84248762	0.928641396	1.193294827	0.677184412	0.83546915	1.298979434	1.188367005	3.072061715	2.229777521	2.651018812	2.480001212	3.022105337	2.729666217	2.120935458	2.175008013	2.098063893		2.183216417	1.987550716	1.720341933
T	0.956999979	0.907633721	1.204724445	0.930641855	1.126249136	0.975869743	0.913423773	0.984457348	1.103963252	0.980267529	0.843981506	1.071787713	1.09022801	1.16254488	0.818508632	0.928718478	1.036505956	0.937737742	1.075272611	0.950483692	0.970213408	0.931722023	1.13230459	0.965759979	1.01842112	0.79970791	1.063560726	1.118310243	0.925335259	1.013953563	1.038712941	1.021998237		0.754302302	1.172781997	1.072915701	2.472467464	2.217458846	2.51736295	2.526036076	2.989212807	2.954952488	2.406502492	2.374990997	2.244659371	2.05738606	1.703979205	1.85025396	1.437257273
V	1.008046534	0.877372232	1.210934239	0.903646995	1.279514632	0.880267086	0.866480193	0.973738089	1.056090641	1.111722693	0.78606655	1.046120116	1.047184072	1.150512528	0.914865384	0.887438017	1.089206603	1.033340145	0.944768133	0.93268512	0.985566856	1.05068892	1.13973958	0.824004645	0.819166984	0.858312243	1.09578795	1.226732823	0.948866658	1.003761426	1.040168649	1.007203267		0.927676603	1.060615836	1.011707561	1.611506073	2.121384821	2.148170791	2.139131948	1.954287176	1.642252671	2.062534243	2.129218664	1.702963442	1.446530167	1.116606556	1.340253217	1.104934531
W	1.018113813	1.126754666		0.855131521	1.208264586	0.90629	0.951600515	0.933844899	1.147889799	0.988333117	0.890638353	0.97313873	1.221321838	0.976991811	0.889196895	0.912489456	1.191246062	1.237516837	0.769473884	0.801763217	0.915278749	1.295087143		0.789634108	0.845748835	0.781774468	1.132966389	1.239510308	0.958865994	1.091706703	1.091802589	0.857624713		0.974409148	1.232201637	0.793389214		10.61273445	9.947398058	7.885009642	5.422917031	3.595383136		6.319443565		2.427225021	1.906506785	2.925270102	1.578303202
Y	0.96609743	0.875528972	1.297106249	0.861267349	1.297854478	1.029522233	0.672623289		1.059196252	1.118789788	0.76135618	1.06065778	0.957627424	0.8259315	0.943969479	1.272471597	0.858509734		1.365522216	0.775968049	0.766861343	1.028330618	1.204808039		0.850987749		1.008398136	1.140614115	0.885481218	1.010012826	1.045904793	1.058601163		1.029876942	1.117467355	0.852655704	5.639554325	8.835393037	10.27283217	7.402809279	4.104877348	4.772851055		3.930344016	2.717318684	2.283413444	2.022304948	2.74140674
Orn	0.988537173	0.843200711	1.064019463	1.104242653		0.83323906	1.310636095	0.856124845	1.043783699		0.730281337	1.225934964	0.83377021		1.086579598	1.079650192	0.936815384	0.923921997	1.160575701	0.978686918	0.705499802	1.477471528	1.34149191	0.47553676	0.941354542	0.935278481	1.061919534	1.061447443		0.895448198	1.172400257	0.932151545		0.830697443	0.961278373	1.208024183	2.315762896		2.980783373	2.730839695	4.682148155	3.428444749	3.397809296	4.26466147	5.013871865	3.780836316	3.42711495	3.454131391
Cit	0.766582007	1.034292966	1.04064013	1.158484897	1.160454832	0.909700276	0.85729004	1.072554852	1.103074362	1.046098173		0.850827465	0.86204476	1.004990728	1.00233431	1.130630201	1.003670997		1.009406917	0.986922086	0.940900512	1.185885153	1.046492553	0.826721783	1.086295947	0.994867016	0.938745766	0.98009127	0.895872805	1.057491569	1.150098714	0.896536912	1.265003304	0.785731996	0.9492647		2.837335196	2.990980049	2.749062545	1.892512531	3.485963645	3.353280913	2.712303641		1.709789652	1.35050007	1.2200254	1.262436009	1.221874274
fum	0.786273036	1.238269349	0.95378344	1.021674176		0.929825027	1.073675675	0.996499298	0.885754607	0.858676165	1.110720864	1.144848363	0.973997183	0.895517364	0.864340682	1.266144771	1.055596219	0.910491042	1.072974011	0.960938728	1.025294729	0.84514484		1.129560431		0.81805086	1.015568217	1.166380922	0.863671936	1.084669905	1.032448974	1.019209185		1.303830306	0.827815762	0.868353932	2.830527051	2.474854055	3.018973218	2.707180196	2.397993787		3.018134462	3.126442571	3.676661339		2.727692674	3.505517127	5.243756806
mal	0.930231093	1.001981035	1.190457679	0.877330192	0.824343294	0.898601526	1.150400963	1.126654217	0.898801505	0.97969862	1.064302596	1.05719728	1.279437015	0.860736009	0.853060776	1.0067662	0.979040882	1.01711485	1.115381091	0.888463178	0.884719702	1.078122097	0.890220001	1.1469382	1.106832115		0.994557965	0.89860992	1.149536306	1.021995818	0.803587222	1.024880654		1.054569181	1.149986163	0.795444656	4.184742447	3.381383799	3.967374056	4.061038331	4.881848277		4.57155857	4.483723271	3.132367483	3.200668352	3.087290535	3.587089707	4.69546694
aco	1.187360188	1.00643405	1.017119985	0.789085777	1.222475177	0.851289981	0.981681536	0.944553307	1.0276537		1.119212173	0.853134127	1.153742167	0.927036493	0.930737408	0.988483932	1.097885102	1.134796581	0.877330984	0.889987333	0.985766363	0.978039262	1.140418192	0.895776182	1.075569951	0.86898689	0.811919896	1.243523263	0.996699274	1.122534616	0.846858971	1.033907139		1.1014219	1.066498087	0.832080013	0.76964487	0.60087293	0.682471193	0.64947129	0.813101467		0.404017077	0.546622811	0.815006627	0.75025465	0.653009998	0.712038643	1.043911598
akg	1.025341024	0.973548375		1.001110601	1.04875157	1.128528882	0.947141416	0.875578132	0.891265567		1.051359535	1.057374899	1.087161083	0.896062151		1.016776766	1.157518881	1.075295205	1.030318619	0.736867295	0.802700686	1.176543119		1.020756195	1.204067846		1.056447417	0.739484736		1.044471457	0.992571309	0.962957234		1.05342364	0.971011523	0.975564837	1.339576708		1.374934566	1.254204787	3.062988044	2.130493164				2.980844488	2.350006561	2.23901259	2.321868011
suc	0.797135824	1.023726307	1.173854444	1.005283424	1.02477603	0.911911382	1.034835037	1.028477552	0.844415539	1.172546077	1.118751777	0.864286606	1.255034092	0.870223113	0.766759312	1.107983483	0.920314787	1.26897353	1.018109494	0.792602189	0.955808064	1.07697748	0.889205201	1.078009255	0.971410801	1.316593504	0.878221989	0.833773706	1.140984583	1.045662074	0.852532057	0.960821286	0.38287601	1.818729019	1.086486479	0.711908491	2.230098677	2.508241298	2.908229101	2.472122772	1.860583279		3.062477238	2.579659279	2.565551671	2.147878317	2.007618752	2.280532162	3.108074812
cit	0.93639206	1.00961075	1.211598219	0.842398972	1.045469424	0.902761071	1.033513338	1.018256167	1.179553247	0.83721301	1.071794972	0.91143877	1.177327591	0.843227653	0.894941988	1.084502768	1.131168282	1.035322282	0.941639337	0.891870099	0.743424207	1.064159043	1.248268423	0.944148327	0.974471567	0.909754066	0.980602015	1.135172351	1.046576454	1.17275317	0.928269097	0.852401279		1.031436018	1.065550008	0.903013973	2.150269199	1.651629777	1.81679052	1.94819207	1.710248252		1.44865409	1.7935904	2.547013113	2.246491199	2.017391022	2.331348673	2.71594836
phos	0.968617781	1.044146388	0.923586191	1.06364964	0.990230862	1.175315253	0.740162559	1.094291326	1.03462491		0.742294542	1.223080548	1.259208214	1.228886431	0.83330477	0.678600586					1.027238771	0.954044096		1.018717134	0.756857439	1.070632365		1.172510196	1.17841262	0.86720724	0.95438014		0.610635248	0.758538523	1.433078658	1.197747571		0.201016207	0.200254545	0.200506918	0.365849352		0.236159119	0.278987507	0.248544124	0.293466962	0.184386907	0.177359372	0.117694336
[truncated: 95 more columns]
